# Supplementary material for: Twisting the theory on the origin of human umbilical cord coiling featuring monozygotic twins
Source: Life Sci Alliance. 2024 Jun 3;7(8):e202302543. doi: 10.26508/lsa.202302543 (PMC11147950; doi:10.26508/lsa.202302543)
Supplement: Supplementary file 16 [file LSA-2023-02543_TableS2.xlsx]

## Sheet: TableS2
Symbol	GeneName	GeneID	avgLog2CPM	avgLog2FC	SE_log2(FC)	Wald	p-value	FDR
CXCL2	C-X-C motif chemokine ligand 2	ENSG00000081041	2.82	-2.37	0.43	-5.47	4.53e-08	0.000554
LEFTY2	left-right determination factor 2	ENSG00000143768	5.25	1.13	0.22	5.03	4.89e-07	0.001993
SLC22A3	solute carrier family 22 member 3	ENSG00000146477	3.86	1.34	0.27	5.04	4.55e-07	0.001993
LUM	lumican	ENSG00000139329	6.93	0.64	0.13	4.95	7.45e-07	0.002277
ZFP36	ZFP36 ring finger protein	ENSG00000128016	7.98	-1.15	0.24	-4.77	1.85e-06	0.004518
DCN	decorin	ENSG00000011465	9.43	0.55	0.12	4.69	2.68e-06	0.004684
SHC4	SHC adaptor protein 4	ENSG00000185634	2.05	1.88	0.4	4.72	2.32e-06	0.004684
KLF2	KLF transcription factor 2	ENSG00000127528	7.05	-0.99	0.21	-4.62	3.81e-06	0.00582
BAG2	BAG cochaperone 2	ENSG00000112208	7.47	0.62	0.14	4.5	6.64e-06	0.008856
CEBPD	CCAAT enhancer binding protein delta	ENSG00000221869	6.98	-0.62	0.14	-4.49	7.24e-06	0.008856
DLL4	delta like canonical Notch ligand 4	ENSG00000128917	2.13	-1.83	0.41	-4.45	8.39e-06	0.009333
CCL3	C-C motif chemokine ligand 3	ENSG00000277632	2.01	-1.4	0.32	-4.41	1.05e-05	0.010195
KCNT1	potassium sodium-activated channel subfamily T member 1	ENSG00000107147	2.64	-1.39	0.33	-4.27	1.94e-05	0.015806
NPR3	natriuretic peptide receptor 3	ENSG00000113389	4.06	-1.29	0.3	-4.28	1.83e-05	0.015806
NPR3	NPR3 like, GATOR1 complex subunit	ENSG00000113389	4.06	-1.29	0.3	-4.28	1.83e-05	0.015806
ASPN	asporin	ENSG00000106819	7.97	0.93	0.22	4.2	2.63e-05	0.019839
FRK	fyn related Src family tyrosine kinase	ENSG00000111816	1.58	1.73	0.41	4.19	2.77e-05	0.019839
KLF4	KLF transcription factor 4	ENSG00000136826	4.85	-0.94	0.23	-4.18	2.92e-05	0.019839
CHRDL1	chordin like 1	ENSG00000101938	3.76	0.89	0.21	4.17	3.1e-05	0.019938
GLIPR1	GLI pathogenesis related 1	ENSG00000139278	5.9	1.01	0.24	4.14	3.49e-05	0.02134
CDH2	cadherin 2	ENSG00000170558	5.75	1.13	0.28	4.09	4.35e-05	0.02491
NR2F1	nuclear receptor subfamily 2 group F member 1	ENSG00000175745	6.22	-0.62	0.15	-4.08	4.48e-05	0.02491
ACSL4	acyl-CoA synthetase long chain family member 4	ENSG00000068366	5.64	0.74	0.18	4.04	5.36e-05	0.028518
LRRC8A	leucine rich repeat containing 8 VRAC subunit A	ENSG00000136802	6.77	0.52	0.13	3.99	6.65e-05	0.0339
ENPEP	glutamyl aminopeptidase	ENSG00000138792	5.27	1.01	0.26	3.94	8.17e-05	0.039169
STK38L	serine/threonine kinase 38 like	ENSG00000211455	7.83	0.76	0.19	3.93	8.33e-05	0.039169
GSDMB	gasdermin B	ENSG00000073605	3.49	-1.2	0.31	-3.89	0.000101584	0.046014
ITSN1	intersectin 1	ENSG00000205726	8.63	0.64	0.17	3.87	0.000108766	0.047507
RCAN1	regulator of calcineurin 1	ENSG00000159200	4.97	0.92	0.24	3.82	0.000135849	0.057291
RXFP1	relaxin family peptide receptor 1	ENSG00000171509	3.17	1.08	0.28	3.78	0.000155844	0.063532
DUSP6	dual specificity phosphatase 6	ENSG00000139318	4.95	-1.02	0.27	-3.74	0.000187483	0.070286
LOXL1	lysyl oxidase like 1	ENSG00000129038	7.8	0.78	0.21	3.74	0.000181035	0.070286
MAP3K7CL	MAP3K7 C-terminal like	ENSG00000156265	5.77	0.87	0.23	3.73	0.000189652	0.070286
PEG10	paternally expressed 10	ENSG00000242265	5.02	0.63	0.17	3.7	0.000212789	0.076542
MUC1	mucin 1, cell surface associated	ENSG00000185499	4.21	-0.86	0.23	-3.68	0.000235768	0.082384
ADGRF5	adhesion G protein-coupled receptor F5	ENSG00000069122	2.54	-1.06	0.29	-3.67	0.000246726	0.083818
HOXA3	homeobox A3	ENSG00000105997	1.85	-1.32	0.36	-3.64	0.000277403	0.090225
TGFBR1	transforming growth factor beta receptor 1	ENSG00000106799	7.94	0.7	0.19	3.63	0.000280338	0.090225
PTCHD1	patched domain containing 1	ENSG00000165186	-1.31	3.5	0.97	3.62	0.000300289	0.094168
ATG2A	autophagy related 2A	ENSG00000110046	3.9	-0.67	0.19	-3.56	0.000374711	0.114568
B3GALT2	beta-1,3-galactosyltransferase 2	ENSG00000162630	2.89	-1.06	0.3	-3.53	0.000417306	0.115992
DIAPH3	diaphanous related formin 3	ENSG00000139734	3.18	1.06	0.3	3.54	0.000399866	0.115992
SCD	stearoyl-CoA desaturase	ENSG00000099194	6.8	0.45	0.13	3.53	0.000409826	0.115992
SOCS3	suppressor of cytokine signaling 3	ENSG00000184557	5.59	-1.68	0.47	-3.54	0.000402096	0.115992
BCAM	basal cell adhesion molecule (Lutheran blood group)	ENSG00000187244	6.7	-0.72	0.21	-3.51	0.000449618	0.116394
BCAM	branched chain amino acid transaminase 2	ENSG00000187244	6.7	-0.72	0.21	-3.51	0.000449618	0.116394
CDK18	cyclin dependent kinase 18	ENSG00000117266	6.75	-0.85	0.24	-3.49	0.000475856	0.116394
DPY19L2	dpy-19 like 2	ENSG00000177990	3.52	-1.09	0.31	-3.5	0.000463345	0.116394
ETS1	ETS proto-oncogene 1, transcription factor	ENSG00000134954	5.96	0.52	0.15	3.51	0.000440303	0.116394
IFT122	intraflagellar transport 122	ENSG00000163913	4.38	-0.65	0.19	-3.52	0.000430185	0.116394
IGFBP6	insulin like growth factor binding protein 6	ENSG00000167779	2.24	1	0.29	3.5	0.00047057	0.116394
ARNTL2	basic helix-loop-helix ARNT like 2	ENSG00000029153	3.97	1.02	0.29	3.48	0.000509461	0.119821
TNFRSF12A	TNF receptor superfamily member 12A	ENSG00000006327	6.02	0.91	0.26	3.48	0.000501917	0.119821
JUNB	JunB proto-oncogene, AP-1 transcription factor subunit	ENSG00000171223	8.23	-0.81	0.23	-3.46	0.000540624	0.120215
JUNB	ribonuclease H2 subunit A	ENSG00000171223	8.23	-0.81	0.23	-3.46	0.000540624	0.120215
OLFML2A	olfactomedin like 2A	ENSG00000185585	7.36	0.61	0.18	3.46	0.000538511	0.120215
WSCD2	WSC domain containing 2	ENSG00000075035	1.03	1.7	0.49	3.47	0.000523134	0.120215
PCDH7	protocadherin 7	ENSG00000169851	5.47	0.67	0.19	3.45	0.000555756	0.121373
CCL4	C-C motif chemokine ligand 4	ENSG00000275302	1.55	-1.28	0.37	-3.44	0.000581868	0.124276
HSPH1	heat shock protein family H (Hsp110) member 1	ENSG00000120694	5.33	0.88	0.26	3.44	0.000589369	0.124276
CXCL14	C-X-C motif chemokine ligand 14	ENSG00000145824	1.7	1.49	0.44	3.41	0.000642698	0.128856
TLCD2	TLC domain containing 2	ENSG00000185561	3.86	-0.74	0.22	-3.42	0.00063309	0.128856
TYMS	thymidylate synthetase	ENSG00000176890	3.2	0.96	0.28	3.41	0.000642092	0.128856
ACSS1	acyl-CoA synthetase short chain family member 1	ENSG00000154930	4.23	-0.72	0.21	-3.41	0.000654742	0.129036
NPY1R	neuropeptide Y receptor Y1	ENSG00000164128	1.48	1.63	0.48	3.4	0.0006647	0.129036
ACOXL	acyl-CoA oxidase like	ENSG00000153093	1.03	-1.44	0.43	-3.39	0.000703995	0.129627
ELOVL5	ELOVL fatty acid elongase 5	ENSG00000012660	6.43	0.58	0.17	3.39	0.000691739	0.129627
PDE9A	phosphodiesterase 9A	ENSG00000160191	3.35	-0.84	0.25	-3.39	0.000710142	0.129627
SCARA3	scavenger receptor class A member 3	ENSG00000168077	3.88	0.72	0.21	3.39	0.000699807	0.129627
KRT14	keratin 14	ENSG00000186847	-1.14	2.95	0.87	3.38	0.000723994	0.130213
ADAM8	ADAM metallopeptidase domain 8	ENSG00000151651	2.08	-1.1	0.33	-3.37	0.000747727	0.131229
P4HA3	prolyl 4-hydroxylase subunit alpha 3	ENSG00000149380	3.8	1.27	0.38	3.37	0.000751107	0.131229
TRNP1	TMF1 regulated nuclear protein 1	ENSG00000253368	4.56	-0.55	0.16	-3.37	0.000764704	0.131723
TRNP1	tRNA-Pro (anticodon AGG) 2-6	ENSG00000253368	4.56	-0.55	0.16	-3.37	0.000764704	0.131723
TRNP1	tRNA-Leu (anticodon AAG) 2-3	ENSG00000253368	4.56	-0.55	0.16	-3.37	0.000764704	0.131723
TRNP1	tRNA-Pro (anticodon AGG) 2-5	ENSG00000253368	4.56	-0.55	0.16	-3.37	0.000764704	0.131723
HRH2	histamine receptor H2	ENSG00000113749	1.59	-1.23	0.37	-3.36	0.000785433	0.133414
MAGT1	magnesium transporter 1	ENSG00000102158	5.26	0.52	0.15	3.35	0.000806887	0.135181
PMEPA1	prostate transmembrane protein, androgen induced 1	ENSG00000124225	6.72	0.46	0.14	3.32	0.000912535	0.150815
TBX1	T-box transcription factor 1	ENSG00000184058	2.19	-1.17	0.35	-3.31	0.000934237	0.151773
CCL4L2	C-C motif chemokine ligand 4 like 2	ENSG00000276070	1.32	-1.6	0.48	-3.3	0.000978446	0.155408
DUSP1	dual specificity phosphatase 1	ENSG00000120129	9.62	-0.85	0.26	-3.28	0.00102718	0.161057
DUSP1	dual specificity phosphatase 12	ENSG00000120129	9.62	-0.85	0.26	-3.28	0.00102718	0.161057
TPM4	tropomyosin 4	ENSG00000167460	10.43	0.54	0.17	3.25	0.00113795	0.173963
SUSD5	sushi domain containing 5	ENSG00000173705	2.11	1.52	0.47	3.24	0.00119583	0.180555
CMKLR1	chemerin chemokine-like receptor 1	ENSG00000174600	3.85	0.82	0.25	3.23	0.00122077	0.18088
JUN	Jun proto-oncogene, AP-1 transcription factor subunit	ENSG00000177606	9.44	-0.72	0.22	-3.23	0.00122756	0.18088
RAB23	RAB23, member RAS oncogene family	ENSG00000112210	8.08	0.56	0.17	3.21	0.00132779	0.191046
DNAJA1	DnaJ heat shock protein family (Hsp40) member A1	ENSG00000086061	6.52	0.57	0.18	3.2	0.00139644	0.198587
ANKRD1	ankyrin repeat domain 1	ENSG00000148677	3.65	-0.67	0.21	-3.18	0.00149493	0.199543
ANO8	anoctamin 8	ENSG00000074855	3.47	-0.79	0.25	-3.17	0.00149984	0.199543
EPOR	erythropoietin receptor	ENSG00000187266	3.75	-0.88	0.28	-3.17	0.00150106	0.199543
MAOA	monoamine oxidase A	ENSG00000189221	5.86	-0.5	0.16	-3.18	0.00148065	0.199543
MICALL2	MICAL like 2	ENSG00000164877	4.97	-0.66	0.21	-3.18	0.00148611	0.199543
PTP4A3	protein tyrosine phosphatase 4A3	ENSG00000184489	3.67	-0.72	0.23	-3.19	0.00142787	0.199543
NTN4	myeloid leukemia factor 2	ENSG00000074527	4.79	0.93	0.29	3.17	0.00152851	0.201007
NTN4	netrin 4	ENSG00000074527	4.79	0.93	0.29	3.17	0.00152851	0.201007
ITIH5	inter-alpha-trypsin inhibitor heavy chain 5	ENSG00000123243	4.99	-0.65	0.21	-3.16	0.00158447	0.20398
PRIM2	DNA primase subunit 2	ENSG00000146143	3.33	0.67	0.21	3.16	0.00157015	0.20398
GIGYF1	GRB10 interacting GYF protein 1	ENSG00000146830	5.94	-0.61	0.19	-3.15	0.00164998	0.2102
AKNA	AT-hook transcription factor	ENSG00000106948	4.26	-0.67	0.21	-3.13	0.00174026	0.212833
HSP90AA1	heat shock protein 90 alpha family class A member 1	ENSG00000080824	9.04	0.62	0.2	3.13	0.00173642	0.212833
NEDD9	neural precursor cell expressed, developmentally down-regulated 9	ENSG00000111859	6.09	0.72	0.23	3.14	0.0017045	0.212833
POLL	DNA polymerase lambda	ENSG00000166169	4.24	-0.56	0.18	-3.13	0.00173584	0.212833
COL27A1	collagen type XXVII alpha 1 chain	ENSG00000196739	6.63	-0.76	0.24	-3.13	0.00177318	0.214713
KCNB2	potassium voltage-gated channel subfamily B member 2	ENSG00000182674	0.79	2.11	0.68	3.12	0.00180455	0.216368
GPRC5B	G protein-coupled receptor class C group 5 member B	ENSG00000167191	3.16	1.34	0.43	3.11	0.0019001	0.225614
CTNNAL1	catenin alpha like 1	ENSG00000119326	5.89	0.42	0.14	3.1	0.00194911	0.229207
KDR	kinase insert domain receptor	ENSG00000128052	1.73	1.54	0.5	3.09	0.00200876	0.233972
FAM107B	family with sequence similarity 107 member B	ENSG00000065809	4.65	0.67	0.22	3.09	0.00202896	0.234096
PLS3	plastin 3	ENSG00000102024	8.76	0.5	0.16	3.08	0.00206368	0.234653
RBP4	retinol binding protein 4	ENSG00000138207	-0.12	2.31	0.75	3.08	0.00208672	0.234653
RBP4	RNA polymerase II subunit D	ENSG00000138207	-0.12	2.31	0.75	3.08	0.00208672	0.234653
SLC1A3	solute carrier family 1 member 3	ENSG00000079215	3.97	-0.8	0.26	-3.08	0.00209135	0.234653
ANLN	anillin, actin binding protein	ENSG00000011426	3.74	0.91	0.3	3.06	0.00221196	0.244586
CAPN6	calpain 6	ENSG00000077274	1.12	1.75	0.57	3.05	0.00230729	0.249718
RTN4R	reticulon 4 receptor	ENSG00000040608	1.01	-1.53	0.5	-3.05	0.00229783	0.249718
ANGPTL2	angiopoietin like 2	ENSG00000136859	4.68	0.63	0.21	3.04	0.00233132	0.250106
ATP2B1	ATPase plasma membrane Ca2+ transporting 1	ENSG00000070961	4.85	0.84	0.28	3.03	0.00246563	0.250945
HGF	hepatocyte growth factor	ENSG00000019991	3.08	-0.76	0.25	-3.03	0.00242566	0.250945
HGF	interleukin 6	ENSG00000019991	3.08	-0.76	0.25	-3.03	0.00242566	0.250945
HGF	SOS Ras/Rac guanine nucleotide exchange factor 1	ENSG00000019991	3.08	-0.76	0.25	-3.03	0.00242566	0.250945
HOXB9	homeobox B9	ENSG00000170689	1.36	1.27	0.42	3.02	0.00254433	0.250945
LPCAT4	membrane bound O-acyltransferase domain containing 2	ENSG00000176454	3.95	-0.68	0.22	-3.03	0.00241207	0.250945
LPCAT4	lysophosphatidylcholine acyltransferase 4	ENSG00000176454	3.95	-0.68	0.22	-3.03	0.00241207	0.250945
MGAT3	monoacylglycerol O-acyltransferase 3	ENSG00000128268	4.06	-0.75	0.25	-3.02	0.00248915	0.250945
MGAT3	beta-1,4-mannosyl-glycoprotein 4-beta-N-acetylglucosaminyltransferase	ENSG00000128268	4.06	-0.75	0.25	-3.02	0.00248915	0.250945
RGS5	regulator of G protein signaling 5	ENSG00000143248	10.78	0.56	0.19	3.02	0.00251946	0.250945
SLC6A1	solute carrier family 6 member 1	ENSG00000157103	5.24	-0.93	0.31	-3.03	0.00244935	0.250945
TTLL3	tubulin tyrosine ligase like 3	ENSG00000214021	4.58	-0.82	0.27	-3.02	0.00249019	0.250945
VAMP1	vesicle associated membrane protein 1	ENSG00000139190	4.22	-0.88	0.29	-3.02	0.00253022	0.250945
HSPA8	heat shock protein family A (Hsp70) member 8	ENSG00000109971	8.93	0.56	0.19	3.01	0.00264979	0.251216
KRI1	KRI1 homolog	ENSG00000129347	4.23	-0.58	0.19	-3.01	0.00263729	0.251216
MTERF2	mitochondrial transcription termination factor 2	ENSG00000120832	4.17	-0.84	0.28	-3.01	0.00257388	0.251216
SUSD2	sushi domain containing 2	ENSG00000099994	7.21	-0.55	0.18	-3.01	0.00262223	0.251216
ZNF692	zinc finger protein 692	ENSG00000171163	4.21	-0.9	0.3	-3.01	0.00263553	0.251216
ACAT2	acetyl-CoA acetyltransferase 2	ENSG00000120437	4.11	0.61	0.2	2.99	0.00275499	0.257202
ACAT2	sterol O-acyltransferase 2	ENSG00000120437	4.11	0.61	0.2	2.99	0.00275499	0.257202
CFLAR	CASP8 and FADD like apoptosis regulator	ENSG00000003402	6.43	-0.57	0.19	-3	0.00274345	0.257202
SKP2	S-phase kinase associated protein 2	ENSG00000145604	3.87	-0.64	0.22	-2.98	0.00287268	0.266158
CP	ceruloplasmin	ENSG00000047457	0.58	-4.25	1.43	-2.97	0.00298259	0.274264
CCSAP	centriole, cilia and spindle associated protein	ENSG00000154429	4.55	0.84	0.28	2.96	0.00309484	0.279314
NBEAL2	neurobeachin like 2	ENSG00000160796	4.14	-0.67	0.23	-2.96	0.00310602	0.279314
POLG2	DNA polymerase gamma 2, accessory subunit	ENSG00000256525	3	-0.73	0.25	-2.96	0.00309785	0.279314
SYN1	synapsin I	ENSG00000008056	3.5	-0.65	0.22	-2.95	0.00315343	0.281507
TAF13	TATA-box binding protein associated factor 13	ENSG00000197780	4.96	0.56	0.19	2.93	0.00333614	0.29566
CABIN1	calcineurin binding protein 1	ENSG00000099991	6.33	-0.41	0.14	-2.93	0.00336735	0.296278
TAF1C	TATA-box binding protein associated factor, RNA polymerase I subunit C	ENSG00000103168	4.95	-0.61	0.21	-2.91	0.00359725	0.314245
STUM	stum, mechanosensory transduction mediator homolog	ENSG00000203685	3.82	-0.89	0.31	-2.91	0.00363637	0.31541
GNLY	granulysin	ENSG00000115523	-0.55	-2.42	0.84	-2.9	0.00377372	0.316113
LAMC2	laminin subunit gamma 2	ENSG00000058085	1.31	1.13	0.39	2.9	0.0037254	0.316113
OGN	osteoglycin	ENSG00000106809	9.39	0.6	0.21	2.9	0.00371102	0.316113
RASSF2	Ras association domain family member 2	ENSG00000101265	4.78	0.75	0.26	2.9	0.00367379	0.316113
RGS16	regulator of G protein signaling 16	ENSG00000143333	4.3	-0.77	0.27	-2.9	0.00375086	0.316113
ARVCF	ARVCF delta catenin family member	ENSG00000099889	5.48	-0.55	0.19	-2.87	0.00404574	0.317782
C1orf162	chromosome 1 open reading frame 162	ENSG00000143110	1.58	-1.09	0.38	-2.89	0.00388528	0.317782
CD55	CD55 molecule (Cromer blood group)	ENSG00000196352	5.62	0.74	0.26	2.87	0.0040411	0.317782
CHKA	choline kinase alpha	ENSG00000110721	3.17	-0.67	0.23	-2.87	0.00405348	0.317782
CNN3	calponin 3	ENSG00000117519	9.01	0.48	0.17	2.88	0.0039481	0.317782
SLC26A6	solute carrier family 26 member 6	ENSG00000225697	3.53	-0.74	0.26	-2.88	0.00395797	0.317782
SLC37A2	solute carrier family 37 member 2	ENSG00000134955	1.12	-1.16	0.4	-2.89	0.0038722	0.317782
SLC9A5	solute carrier family 9 member A5	ENSG00000135740	0.45	-1.51	0.52	-2.88	0.00399469	0.317782
VCAN	versican	ENSG00000038427	9.7	0.49	0.17	2.88	0.0039293	0.317782
NTRK3	neurotrophic receptor tyrosine kinase 3	ENSG00000140538	7.7	-0.48	0.17	-2.87	0.00416789	0.320776
PTCH2	patched 2	ENSG00000117425	2.33	-0.86	0.3	-2.87	0.00416363	0.320776
SEMA6B	semaphorin 6B	ENSG00000167680	1.88	-1.01	0.35	-2.86	0.00417034	0.320776
LPIN3	lipin 3	ENSG00000132793	5.01	-0.75	0.26	-2.86	0.00421166	0.321929
BAHCC1	BAH domain and coiled-coil containing 1	ENSG00000266074	4.16	-0.73	0.26	-2.86	0.00425536	0.323249
CD93	CD93 molecule	ENSG00000125810	6.72	0.58	0.2	2.85	0.00437885	0.325569
FOSB	FosB proto-oncogene, AP-1 transcription factor subunit	ENSG00000125740	6.93	-2.41	0.85	-2.84	0.00449779	0.325569
INO80E	INO80 complex subunit E	ENSG00000169592	5.63	-0.5	0.18	-2.85	0.00442002	0.325569
KALRN	kalirin RhoGEF kinase	ENSG00000160145	4.27	-0.59	0.21	-2.84	0.00449887	0.325569
PTH1R	parathyroid hormone 1 receptor	ENSG00000160801	4.99	-0.68	0.24	-2.85	0.00441099	0.325569
SPTBN2	spectrin beta, non-erythrocytic 2	ENSG00000173898	-0.66	2.31	0.81	2.85	0.00437573	0.325569
TGFB2	transforming growth factor beta 2	ENSG00000092969	4.4	0.97	0.34	2.84	0.00449543	0.325569
ULK3	unc-51 like kinase 3	ENSG00000140474	4.72	-0.51	0.18	-2.85	0.00436346	0.325569
ADAMTS16	ADAM metallopeptidase with thrombospondin type 1 motif 16	ENSG00000145536	2.45	1.27	0.45	2.83	0.00465169	0.329173
ALCAM	activated leukocyte cell adhesion molecule	ENSG00000170017	7.76	0.47	0.17	2.82	0.00481778	0.329173
ARF4	ADP ribosylation factor 4	ENSG00000168374	7.73	0.45	0.16	2.82	0.00476534	0.329173
CACNA1C	calcium voltage-gated channel subunit alpha1 C	ENSG00000151067	7.54	-0.45	0.16	-2.81	0.00500622	0.329173
EMID1	EMI domain containing 1	ENSG00000186998	2.34	-0.84	0.3	-2.81	0.00493242	0.329173
HS6ST2	heparan sulfate 6-O-sulfotransferase 2	ENSG00000171004	-0.31	1.77	0.63	2.82	0.00479895	0.329173
IER2	immediate early response 2	ENSG00000160888	6.73	-0.49	0.17	-2.82	0.00482227	0.329173
JUND	JunD proto-oncogene, AP-1 transcription factor subunit	ENSG00000130522	8.18	-0.5	0.18	-2.81	0.00491943	0.329173
MC1R	melanocortin 1 receptor	ENSG00000258839	1.12	-1.26	0.45	-2.81	0.00499123	0.329173
MOV10	Mov10 RISC complex RNA helicase	ENSG00000155363	4.59	-0.56	0.2	-2.81	0.0049733	0.329173
PHYHIP	phytanoyl-CoA 2-hydroxylase interacting protein	ENSG00000168490	6.07	-0.52	0.19	-2.81	0.00488196	0.329173
PLXNB3	plexin B3	ENSG00000198753	3.98	-0.91	0.32	-2.83	0.00465951	0.329173
RBP1	AT-rich interaction domain 4A	ENSG00000114115	3.07	0.66	0.23	2.83	0.00459763	0.329173
RBP1	retinol binding protein 1	ENSG00000114115	3.07	0.66	0.23	2.83	0.00459763	0.329173
SCN9A	sodium voltage-gated channel alpha subunit 9	ENSG00000169432	0.04	2.18	0.77	2.82	0.00486347	0.329173
ZNF721	zinc finger protein 721	ENSG00000182903	3.42	-0.67	0.24	-2.82	0.00483087	0.329173
NKD1	NKD inhibitor of WNT signaling pathway 1	ENSG00000140807	6.08	-0.5	0.18	-2.8	0.00504161	0.329726
AZIN1	antizyme inhibitor 1	ENSG00000155096	6.83	0.4	0.14	2.79	0.00528303	0.343678
ANKRD13D	ankyrin repeat domain 13D	ENSG00000172932	4.69	-0.59	0.21	-2.78	0.00551359	0.345533
CCT2	chaperonin containing TCP1 subunit 2	ENSG00000166226	6.84	0.43	0.15	2.78	0.00545975	0.345533
DPF1	double PHD fingers 1	ENSG00000011332	1.44	1.15	0.41	2.77	0.00553498	0.345533
EPS8L2	EPS8 like 2	ENSG00000177106	2.52	-1.11	0.4	-2.78	0.00536231	0.345533
PCDH10	protocadherin 10	ENSG00000138650	2.89	1.34	0.48	2.77	0.00552267	0.345533
PKNOX2	PBX/knotted 1 homeobox 2	ENSG00000165495	3.35	-0.83	0.3	-2.78	0.00537712	0.345533
SACS	sacsin molecular chaperone	ENSG00000151835	6.31	0.59	0.21	2.78	0.00543471	0.345533
ADAP1	ArfGAP with dual PH domains 1	ENSG00000105963	2.48	-0.98	0.36	-2.77	0.00558798	0.346909
ANGPT2	angiopoietin 2	ENSG00000091879	1.4	-1.65	0.6	-2.77	0.00566239	0.349752
AKAP6	A-kinase anchoring protein 6	ENSG00000151320	5.55	0.8	0.29	2.76	0.00573975	0.350986
CAMKK1	calcium/calmodulin dependent protein kinase kinase 1	ENSG00000004660	7.58	-0.68	0.25	-2.76	0.00571431	0.350986
CHSY3	chondroitin sulfate synthase 3	ENSG00000198108	5.36	0.64	0.23	2.76	0.00577795	0.351564
CDH8	cadherin 8	ENSG00000150394	1.01	1.63	0.59	2.75	0.00589531	0.353429
CPA4	carboxypeptidase A4	ENSG00000128510	0.28	1.64	0.59	2.76	0.00585638	0.353429
SLC25A42	solute carrier family 25 member 42	ENSG00000181035	3.57	-0.62	0.22	-2.75	0.00589153	0.353429
TEPSIN	TEPSIN adaptor related protein complex 4 accessory protein	ENSG00000167302	4.08	-0.61	0.22	-2.75	0.00593064	0.353813
GOLT1B	golgi transport 1B	ENSG00000111711	5.22	0.44	0.16	2.74	0.00616712	0.358358
MTHFD2	methylenetetrahydrofolate dehydrogenase (NADP+ dependent) 2, methenyltetrahydrofolate cyclohydrolase	ENSG00000065911	5.46	0.63	0.23	2.74	0.00616314	0.358358
RALGPS2	Ral GEF with PH domain and SH3 binding motif 2	ENSG00000116191	3.13	0.74	0.27	2.74	0.00606564	0.358358
STIL	STIL centriolar assembly protein	ENSG00000123473	1.06	1.16	0.43	2.74	0.00617467	0.358358
TPH1	tryptophan hydroxylase 1	ENSG00000129167	1.48	1.71	0.62	2.74	0.00618263	0.358358
TUBA1A	tubulin alpha 1a	ENSG00000167552	9.5	0.37	0.14	2.74	0.00611722	0.358358
ZWILCH	zwilch kinetochore protein	ENSG00000174442	2.91	0.8	0.29	2.74	0.006226	0.35917
PIAS3	protein inhibitor of activated STAT 3	ENSG00000131788	5.98	-0.44	0.16	-2.73	0.00633176	0.361857
SCN8A	sodium voltage-gated channel alpha subunit 8	ENSG00000196876	2.44	-0.86	0.31	-2.73	0.00631112	0.361857
TK2	thymidine kinase 2	ENSG00000166548	4.07	-0.53	0.2	-2.72	0.00653937	0.366864
TK2	thymidine kinase 1	ENSG00000166548	4.07	-0.53	0.2	-2.72	0.00653937	0.366864
TYMP	thymidine phosphorylase	ENSG00000025708	3.01	-0.71	0.26	-2.72	0.00645188	0.366864
TYMP	synthesis of cytochrome C oxidase 2	ENSG00000025708	3.01	-0.71	0.26	-2.72	0.00645188	0.366864
ZCCHC10	zinc finger CCHC-type containing 10	ENSG00000155329	3.45	0.56	0.2	2.72	0.00651511	0.366864
ITIH3	inter-alpha-trypsin inhibitor heavy chain 3	ENSG00000162267	8.03	-0.52	0.19	-2.72	0.0066268	0.370072
AIF1L	allograft inflammatory factor 1 like	ENSG00000126878	7.64	-0.45	0.17	-2.71	0.00672033	0.373589
GSTO2	glutathione S-transferase omega 2	ENSG00000065621	-0.41	1.94	0.72	2.71	0.00676736	0.374501
ANOS1	anosmin 1	ENSG00000011201	5.97	0.8	0.3	2.69	0.00704464	0.379887
CDKL5	cyclin dependent kinase like 5	ENSG00000008086	3.75	0.67	0.25	2.69	0.00714424	0.379887
HOXD9	homeobox D9	ENSG00000128709	3.68	-1.01	0.38	-2.7	0.00701107	0.379887
IPO5	importin 5	ENSG00000065150	7.64	0.44	0.16	2.69	0.00705283	0.379887
KRT17	keratin 17	ENSG00000128422	3.83	0.77	0.28	2.7	0.00698471	0.379887
REM1	RRAD and GEM like GTPase 1	ENSG00000088320	0.96	1.35	0.5	2.69	0.00709995	0.379887
SLC27A1	solute carrier family 27 member 1	ENSG00000130304	4.29	-0.62	0.23	-2.69	0.0071273	0.379887
TMEM47	transmembrane protein 47	ENSG00000147027	7.13	0.43	0.16	2.7	0.00693439	0.379887
VAV2	vav guanine nucleotide exchange factor 2	ENSG00000160293	4.41	-0.49	0.18	-2.69	0.0070987	0.379887
MDM4	MDM4 regulator of p53	ENSG00000198625	5.05	-0.66	0.25	-2.69	0.00720362	0.381386
CHEK1	checkpoint kinase 1	ENSG00000149554	4.18	0.72	0.27	2.69	0.00723891	0.381603
LCNL1	lipocalin like 1	ENSG00000214402	1.03	-1.26	0.47	-2.68	0.00730537	0.381815
XRCC3	X-ray repair cross complementing 3	ENSG00000126215	1.57	-0.95	0.35	-2.68	0.00729697	0.381815
LRRC14	leucine rich repeat containing 14	ENSG00000160959	4.85	-0.42	0.16	-2.68	0.00744701	0.38725
TSPAN2	tetraspanin 2	ENSG00000134198	6.97	0.34	0.13	2.68	0.00747269	0.38725
GRIPAP1	GRIP1 associated protein 1	ENSG00000068400	4.72	-0.46	0.17	-2.67	0.00751971	0.388043
PLSCR4	phospholipid scramblase 4	ENSG00000114698	6.13	0.61	0.23	2.67	0.00758794	0.389918
ACVR1	activin A receptor type 1	ENSG00000115170	5.24	0.39	0.15	2.66	0.00772492	0.390693
ADARB1	adenosine deaminase RNA specific B1	ENSG00000197381	8.67	-0.36	0.13	-2.66	0.00774136	0.390693
ATP13A3	ATPase 13A3	ENSG00000133657	6.85	0.51	0.19	2.65	0.00794376	0.390693
CYLD	CYLD lysine 63 deubiquitinase	ENSG00000083799	4.85	0.44	0.17	2.65	0.0079803	0.390693
DHCR7	7-dehydrocholesterol reductase	ENSG00000172893	3.74	0.71	0.27	2.65	0.00795633	0.390693
FAM193B	family with sequence similarity 193 member B	ENSG00000146067	5.95	-0.82	0.31	-2.66	0.00787788	0.390693
GGT5	gamma-glutamyltransferase 5	ENSG00000099998	5.47	-0.4	0.15	-2.67	0.00765045	0.390693
MBD6	methyl-CpG binding domain protein 6	ENSG00000166987	5.55	-0.45	0.17	-2.66	0.00770414	0.390693
NCKAP5	NCK associated protein 5	ENSG00000176771	1.54	1.06	0.4	2.65	0.00798638	0.390693
PPP1R3C	protein phosphatase 1 regulatory subunit 3C	ENSG00000119938	7.66	0.34	0.13	2.65	0.00796016	0.390693
RGL3	ral guanine nucleotide dissociation stimulator like 3	ENSG00000205517	4.09	-0.86	0.32	-2.66	0.00789665	0.390693
TRANK1	tetratricopeptide repeat and ankyrin repeat containing 1	ENSG00000168016	5.76	-0.6	0.23	-2.66	0.00793029	0.390693
PDZD4	PDZ domain containing 4	ENSG00000067840	5.16	-0.79	0.3	-2.65	0.0080589	0.391066
TUBA1B	tubulin alpha 1b	ENSG00000123416	9.11	0.34	0.13	2.65	0.00808375	0.391066
TUBA1C	tubulin alpha 1c	ENSG00000167553	6.17	0.42	0.16	2.65	0.00808992	0.391066
RCN1	reticulocalbin 1	ENSG00000049449	7.39	0.47	0.18	2.65	0.00814123	0.391997
RCN1	regulator of calcineurin 1	ENSG00000049449	7.39	0.47	0.18	2.65	0.00814123	0.391997
ABCF3	ATP binding cassette subfamily F member 3	ENSG00000161204	4.56	-0.43	0.16	-2.63	0.00847635	0.393841
ANKZF1	ankyrin repeat and zinc finger peptidyl tRNA hydrolase 1	ENSG00000163516	4.96	-0.57	0.21	-2.64	0.00822231	0.393841
AP4B1	adaptor related protein complex 4 subunit beta 1	ENSG00000134262	4.17	-0.56	0.21	-2.63	0.00859432	0.393841
BCL6	BCL6 transcription repressor	ENSG00000113916	5.11	-0.51	0.19	-2.62	0.00876065	0.393841
BHLHA15	basic helix-loop-helix family member a15	ENSG00000180535	-0.23	1.93	0.73	2.64	0.00832263	0.393841
C1S	complement C1s	ENSG00000182326	7.27	-0.32	0.12	-2.63	0.00866072	0.393841
DKK1	dickkopf WNT signaling pathway inhibitor 1	ENSG00000107984	2.49	1.27	0.49	2.62	0.0087616	0.393841
DNAJA2	DnaJ heat shock protein family (Hsp40) member A2	ENSG00000069345	5.89	0.37	0.14	2.63	0.00848552	0.393841
ERG	ETS transcription factor ERG	ENSG00000157554	6.15	0.48	0.18	2.62	0.00882358	0.393841
FOLH1	folate hydrolase 1	ENSG00000086205	0.59	1.53	0.58	2.62	0.00882059	0.393841
GET4	guided entry of tail-anchored proteins factor 4	ENSG00000239857	1.49	-1.24	0.47	-2.62	0.00866998	0.393841
HSP90AB1	heat shock protein 90 alpha family class B member 1	ENSG00000096384	9.36	0.35	0.13	2.64	0.0083957	0.393841
INTS3	integrator complex subunit 3	ENSG00000143624	6.57	-0.63	0.24	-2.63	0.00855074	0.393841
LIMS1	LIM zinc finger domain containing 1	ENSG00000169756	6.52	0.41	0.16	2.63	0.00851583	0.393841
MICA	MHC class I polypeptide-related sequence A	ENSG00000204520	4.91	-0.41	0.16	-2.62	0.00871492	0.393841
NFKBID	NFKB inhibitor delta	ENSG00000167604	1.75	-1.01	0.38	-2.62	0.00880468	0.393841
PTPRT	protein tyrosine phosphatase receptor type T	ENSG00000196090	4.62	0.63	0.24	2.64	0.0083998	0.393841
SLC16A7	solute carrier family 16 member 7	ENSG00000118596	3.59	0.57	0.22	2.63	0.00842236	0.393841
SOX4	SRY-box transcription factor 4	ENSG00000124766	5.81	0.41	0.15	2.63	0.00847178	0.393841
BMP1	bone morphogenetic protein 1	ENSG00000168487	7.07	-0.48	0.18	-2.62	0.0089146	0.394419
CLK1	collectin subfamily member 11	ENSG00000013441	7.04	-0.5	0.19	-2.61	0.00893329	0.394419
CLK1	coenzyme Q7, hydroxylase	ENSG00000013441	7.04	-0.5	0.19	-2.61	0.00893329	0.394419
CLK1	CDC like kinase 1	ENSG00000013441	7.04	-0.5	0.19	-2.61	0.00893329	0.394419
DHX58	DExH-box helicase 58	ENSG00000108771	2.83	-0.75	0.29	-2.62	0.00890817	0.394419
ADAMTS14	ADAM metallopeptidase with thrombospondin type 1 motif 14	ENSG00000138316	1.64	-0.89	0.34	-2.61	0.00906538	0.396773
PHKG2	phosphorylase kinase catalytic subunit gamma 2	ENSG00000156873	3.4	-0.66	0.25	-2.61	0.00908393	0.396773
RASGRP2	RAS guanyl releasing protein 2	ENSG00000068831	5.35	-0.69	0.26	-2.61	0.00903165	0.396773
CHM	CHM Rab escort protein	ENSG00000188419	4.21	0.53	0.21	2.6	0.00937644	0.396795
CHM	myelin protein zero	ENSG00000188419	4.21	0.53	0.21	2.6	0.00937644	0.396795
HOXC4	homeobox C4	ENSG00000198353	5.07	-0.77	0.3	-2.6	0.00935948	0.396795
MTERF4	mitochondrial transcription termination factor 4	ENSG00000122085	4.54	-0.46	0.18	-2.61	0.00918521	0.396795
NR4A1	nuclear receptor subfamily 4 group A member 1	ENSG00000123358	6.58	-1.53	0.59	-2.6	0.00930735	0.396795
OSM	CCM2 scaffold protein	ENSG00000099985	0.68	-1.53	0.59	-2.6	0.00922838	0.396795
OSM	oncostatin M	ENSG00000099985	0.68	-1.53	0.59	-2.6	0.00922838	0.396795
SGSM1	small G protein signaling modulator 1	ENSG00000167037	2.66	-0.74	0.29	-2.6	0.00936174	0.396795
STMN1	stathmin 1	ENSG00000117632	6.55	0.57	0.22	2.6	0.00921904	0.396795
TNFAIP1	TNF alpha induced protein 1	ENSG00000109079	5.81	0.38	0.15	2.6	0.00929042	0.396795
UGDH	UDP-glucose 6-dehydrogenase	ENSG00000109814	5.39	0.43	0.16	2.61	0.00913005	0.396795
C1R	complement C1r	ENSG00000159403	7.58	-0.39	0.15	-2.59	0.0095628	0.39707
CCDC3	coiled-coil domain containing 3	ENSG00000151468	7.85	0.37	0.14	2.59	0.0096102	0.39707
ELK3	ETS transcription factor ELK3	ENSG00000111145	4.94	0.65	0.25	2.59	0.00959405	0.39707
NDRG2	NDRG family member 2	ENSG00000165795	5.87	-0.47	0.18	-2.6	0.00944599	0.39707
PDCD6	programmed cell death 6	ENSG00000249915	1.81	-1.12	0.43	-2.59	0.00956658	0.39707
PRKRIP1	PRKR interacting protein 1	ENSG00000128563	4.41	-0.46	0.18	-2.59	0.0095269	0.39707
JAK3	Janus kinase 3	ENSG00000105639	2.93	-0.65	0.25	-2.59	0.00967739	0.3985
PHLDB2	pleckstrin homology like domain family B member 2	ENSG00000144824	7.28	0.44	0.17	2.58	0.00977146	0.401023
DNAJB1	DnaJ heat shock protein family (Hsp40) member B1	ENSG00000132002	6.36	0.39	0.15	2.58	0.00994336	0.406371
MTA1	metastasis associated 1	ENSG00000182979	5.77	-0.39	0.15	-2.58	0.0100015	0.406371
TNXB	tenascin XB	ENSG00000168477	3.02	-0.73	0.28	-2.58	0.0099855	0.406371
AGPAT4	1-acylglycerol-3-phosphate O-acyltransferase 4	ENSG00000026652	4.79	-0.56	0.22	-2.57	0.0101472	0.410926
BMPR2	bone morphogenetic protein receptor type 2	ENSG00000204217	6.92	0.35	0.14	2.57	0.010226	0.412754
AEN	apoptosis enhancing nuclease	ENSG00000181026	3.44	0.53	0.21	2.57	0.0102721	0.41325
CLIC4	chloride intracellular channel 4	ENSG00000169504	9.61	0.4	0.16	2.55	0.0107562	0.417615
DNAJB9	DnaJ heat shock protein family (Hsp40) member B9	ENSG00000128590	4.4	0.5	0.2	2.56	0.0104427	0.417615
HOXC6	homeobox C6	ENSG00000197757	4.86	-0.56	0.22	-2.56	0.0105621	0.417615
MKNK1	MAPK interacting serine/threonine kinase 1	ENSG00000079277	4.41	-0.46	0.18	-2.55	0.0106993	0.417615
NEURL2	neuralized E3 ubiquitin protein ligase 2	ENSG00000124257	1.17	-1.01	0.4	-2.56	0.0106137	0.417615
SLC30A1	solute carrier family 30 member 1	ENSG00000170385	4.1	0.48	0.19	2.55	0.0107259	0.417615
STK17A	serine/threonine kinase 17a	ENSG00000164543	4.99	0.4	0.16	2.55	0.0107275	0.417615
TMEM35A	transmembrane protein 35A	ENSG00000126950	4.43	-0.64	0.25	-2.56	0.0105604	0.417615
UNC119	unc-119 lipid binding chaperone	ENSG00000109103	4.24	-0.54	0.21	-2.55	0.0107427	0.417615
ZNF367	zinc finger protein 367	ENSG00000165244	1.72	0.95	0.37	2.55	0.0106821	0.417615
ITGAV	integrin subunit alpha V	ENSG00000138448	7.96	0.4	0.16	2.55	0.0108158	0.418597
SAFB2	scaffold attachment factor B2	ENSG00000130254	5.16	-0.44	0.17	-2.55	0.0109276	0.421591
JAKMIP2	janus kinase and microtubule interacting protein 2	ENSG00000176049	1.22	-1.13	0.44	-2.54	0.0109928	0.422774
SLC25A33	solute carrier family 25 member 33	ENSG00000171612	2.41	0.73	0.29	2.54	0.0110382	0.423187
CACYBP	calcyclin binding protein	ENSG00000116161	5.15	0.43	0.17	2.53	0.0113001	0.429195
KIAA1614	KIAA1614	ENSG00000135835	3.33	-0.55	0.22	-2.53	0.0112866	0.429195
PTAFR	platelet activating factor receptor	ENSG00000169403	0.91	-1.15	0.45	-2.53	0.0112943	0.429195
EFS	embryonal Fyn-associated substrate	ENSG00000100842	5.16	-0.53	0.21	-2.53	0.0114401	0.433099
TRIM52	tripartite motif containing 52	ENSG00000183718	4.32	-0.59	0.23	-2.53	0.0114737	0.433099
AKAP5	A-kinase anchoring protein 5	ENSG00000179841	3.45	0.87	0.34	2.52	0.0116152	0.437089
CREB3L1	cAMP responsive element binding protein 3 like 1	ENSG00000157613	6.64	0.43	0.17	2.52	0.0117468	0.440687
ARMC1	armadillo repeat containing 1	ENSG00000104442	5.09	0.41	0.16	2.52	0.0118885	0.443282
ASCC3	activating signal cointegrator 1 complex subunit 3	ENSG00000112249	6.05	0.38	0.15	2.52	0.011885	0.443282
ARPC2	actin related protein 2/3 complex subunit 2	ENSG00000163466	8.13	0.29	0.12	2.51	0.0121454	0.446018
CA12	carbonic anhydrase 12	ENSG00000074410	7.88	0.38	0.15	2.5	0.0124368	0.446018
CDC25B	cell division cycle 25B	ENSG00000101224	4.61	-0.44	0.18	-2.5	0.0125076	0.446018
CDH6	cadherin 6	ENSG00000113361	4.51	0.44	0.18	2.5	0.0124067	0.446018
CTNNA3	catenin alpha 3	ENSG00000183230	4.75	0.57	0.23	2.5	0.0123725	0.446018
EML3	EMAP like 3	ENSG00000149499	5.07	-0.49	0.2	-2.49	0.0127278	0.446018
ENPP1	ectonucleotide pyrophosphatase/phosphodiesterase 1	ENSG00000197594	2.97	0.83	0.33	2.49	0.012683	0.446018
EPHA4	EPH receptor A4	ENSG00000116106	1.3	1.17	0.47	2.51	0.0121425	0.446018
FAM3C	FAM3 metabolism regulating signaling molecule C	ENSG00000196937	4.71	0.46	0.18	2.49	0.0126798	0.446018
LGMN	legumain	ENSG00000100600	7.21	0.36	0.15	2.5	0.012391	0.446018
MARVELD2	MARVEL domain containing 2	ENSG00000152939	0.14	1.37	0.55	2.5	0.0124004	0.446018
NUP188	nucleoporin 188	ENSG00000095319	5.65	0.39	0.15	2.5	0.0125771	0.446018
OPCML	opioid binding protein/cell adhesion molecule like	ENSG00000183715	4.21	-0.78	0.31	-2.5	0.0123809	0.446018
OSBPL8	oxysterol binding protein like 8	ENSG00000091039	5.32	0.44	0.18	2.49	0.0126614	0.446018
PCDH12	protocadherin 12	ENSG00000113555	1.8	1.18	0.47	2.5	0.0124467	0.446018
PCOLCE	procollagen C-endopeptidase enhancer	ENSG00000106333	6.2	-0.44	0.18	-2.5	0.0124414	0.446018
RAB9B	RAB9B, member RAS oncogene family	ENSG00000123570	5.58	0.39	0.16	2.5	0.0124017	0.446018
ST6GALNAC3	ST6 N-acetylgalactosaminide alpha-2,6-sialyltransferase 3	ENSG00000184005	2.59	0.7	0.28	2.5	0.0125185	0.446018
TRIM58	tripartite motif containing 58	ENSG00000162722	1.25	-1.15	0.46	-2.5	0.0123786	0.446018
TXNRD2	thioredoxin reductase 2	ENSG00000184470	4.41	-0.47	0.19	-2.49	0.0127083	0.446018
MAP3K6	mitogen-activated protein kinase kinase kinase 6	ENSG00000142733	5.27	-0.45	0.18	-2.49	0.0127802	0.446576
SPARC	secreted protein acidic and cysteine rich	ENSG00000113140	13.29	0.35	0.14	2.49	0.0128535	0.447859
C1RL	complement C1r subcomponent like	ENSG00000139178	4.56	-0.43	0.17	-2.48	0.0129789	0.449188
MATR3	matrin 3	ENSG00000015479	0.29	-1.42	0.57	-2.49	0.0129306	0.449188
SLC22A5	solute carrier family 22 member 5	ENSG00000197375	1.91	-0.82	0.33	-2.48	0.0130019	0.449188
QPCT	glutaminyl-peptide cyclotransferase	ENSG00000115828	3.78	0.72	0.29	2.48	0.013093	0.450044
SFRP1	secreted frizzled related protein 1	ENSG00000104332	5.35	0.67	0.27	2.48	0.013137	0.450044
HAS2	hyaluronan synthase 2	ENSG00000170961	-0.08	1.65	0.67	2.48	0.0132045	0.451091
VWA5A	von Willebrand factor A domain containing 5A	ENSG00000110002	3.96	-0.45	0.18	-2.48	0.013283	0.452511
ATF3	activating transcription factor 3	ENSG00000162772	6.7	-0.66	0.27	-2.47	0.0134735	0.452762
DNHD1	dynein heavy chain domain 1	ENSG00000179532	3	-0.83	0.34	-2.47	0.0136534	0.452762
HIP1	huntingtin interacting protein 1	ENSG00000127946	7.08	-0.3	0.12	-2.47	0.0135872	0.452762
INPP4B	inositol polyphosphate-4-phosphatase type II B	ENSG00000109452	6.2	0.65	0.26	2.47	0.0136606	0.452762
LST1	leukocyte specific transcript 1	ENSG00000204482	1.06	-1.11	0.45	-2.47	0.013536	0.452762
LST1	solute carrier organic anion transporter family member 1B1	ENSG00000204482	1.06	-1.11	0.45	-2.47	0.013536	0.452762
MCM2	minichromosome maintenance complex component 7	ENSG00000073111	3.04	0.88	0.36	2.47	0.013585	0.452762
MCM2	minichromosome maintenance complex component 2	ENSG00000073111	3.04	0.88	0.36	2.47	0.013585	0.452762
RBM5	RNA binding motif protein 5	ENSG00000003756	6.73	-0.5	0.2	-2.47	0.0136584	0.452762
SEMA6D	semaphorin 6D	ENSG00000137872	4.11	-0.7	0.28	-2.47	0.0135527	0.452762
SYNE1	spectrin repeat containing nuclear envelope protein 1	ENSG00000131018	6.81	0.39	0.16	2.47	0.0135596	0.452762
C6orf136	chromosome 6 open reading frame 136	ENSG00000204564	2.42	-0.7	0.28	-2.46	0.0138068	0.453375
FAM189A2	endosomal transmembrane epsin interactor 1	ENSG00000135063	3.49	-0.73	0.3	-2.46	0.0137888	0.453375
MAPK6	mitogen-activated protein kinase 6	ENSG00000069956	4.84	0.46	0.19	2.46	0.0137756	0.453375
ZNF839	zinc finger protein 839	ENSG00000022976	3.19	-0.6	0.24	-2.46	0.0138644	0.453375
CYP2E1	cytochrome P450 family 2 subfamily E member 1	ENSG00000130649	1.27	-1.17	0.48	-2.46	0.013923	0.454075
B4GALT3	beta-1,4-galactosyltransferase 3	ENSG00000158850	4.33	-0.43	0.18	-2.45	0.0142518	0.455549
DDR1	discoidin domain receptor tyrosine kinase 1	ENSG00000204580	6.14	-0.41	0.17	-2.45	0.0144248	0.455549
GABBR1	gamma-aminobutyric acid type B receptor subunit 1	ENSG00000204681	6.36	-0.69	0.28	-2.45	0.0142779	0.455549
GABBR1	ubiquitin D	ENSG00000204681	6.36	-0.69	0.28	-2.45	0.0142779	0.455549
GALNT16	polypeptide N-acetylgalactosaminyltransferase 16	ENSG00000100626	3.66	0.66	0.27	2.45	0.0141849	0.455549
GALNT16	polypeptide N-acetylgalactosaminyltransferase 17	ENSG00000100626	3.66	0.66	0.27	2.45	0.0141849	0.455549
GRK2	G protein-coupled receptor kinase 2	ENSG00000173020	6.23	-0.38	0.15	-2.45	0.0143211	0.455549
MAP3K12	mitogen-activated protein kinase kinase kinase 12	ENSG00000139625	4.51	-0.45	0.18	-2.45	0.0142495	0.455549
NFASC	neurofascin	ENSG00000163531	2.22	-0.73	0.3	-2.45	0.0142228	0.455549
PRPF40B	pre-mRNA processing factor 40 homolog B	ENSG00000110844	4.76	-0.62	0.25	-2.45	0.0141036	0.455549
SLC20A2	solute carrier family 20 member 2	ENSG00000168575	5.9	0.66	0.27	2.46	0.0140884	0.455549
SLC24A3	solute carrier family 24 member 3	ENSG00000185052	5.59	0.59	0.24	2.45	0.0144075	0.455549
TREX2	three prime repair exonuclease 2	ENSG00000183479	2.15	-0.77	0.31	-2.45	0.014213	0.455549
WDFY2	WD repeat and FYVE domain containing 2	ENSG00000139668	3.3	-0.53	0.22	-2.45	0.0144039	0.455549
C5AR1	complement C5a receptor 1	ENSG00000197405	2.74	-0.62	0.25	-2.44	0.0145522	0.456342
DOCK10	dedicator of cytokinesis 10	ENSG00000135905	4.05	0.62	0.26	2.44	0.0147713	0.457552
ORMDL3	ORMDL sphingolipid biosynthesis regulator 3	ENSG00000172057	5.76	0.36	0.15	2.44	0.0148527	0.457552
PM20D2	peptidase M20 domain containing 2	ENSG00000146281	4.41	-0.41	0.17	-2.44	0.0147887	0.457552
STXBP5L	syntaxin binding protein 5L	ENSG00000145087	4.57	0.57	0.23	2.44	0.0148069	0.457552
UNC13D	unc-13 homolog D	ENSG00000092929	2.48	-0.68	0.28	-2.44	0.0148225	0.457552
ZNF707	zinc finger protein 707	ENSG00000181135	2.56	-0.7	0.29	-2.44	0.0147399	0.457552
PRSS23	serine protease 23	ENSG00000150687	9.43	0.29	0.12	2.43	0.0148965	0.457749
AMY2B	amylase alpha 2B	ENSG00000240038	2.6	-0.99	0.41	-2.42	0.0153719	0.465649
CDC42	cell division cycle 42	ENSG00000070831	7.8	0.29	0.12	2.42	0.0155199	0.465649
FAM20C	FAM20C golgi associated secretory pathway kinase	ENSG00000177706	5.39	-0.41	0.17	-2.42	0.0156014	0.465649
GLP1R	glucagon like peptide 1 receptor	ENSG00000112164	1.64	-1.14	0.47	-2.42	0.0154382	0.465649
KIF1A	kinesin family member 1A	ENSG00000130294	2.93	-0.79	0.33	-2.42	0.0153928	0.465649
MAMLD1	mastermind like domain containing 1	ENSG00000013619	3.48	-0.55	0.23	-2.42	0.0154797	0.465649
MIB2	MIB E3 ubiquitin protein ligase 2	ENSG00000197530	5.61	-0.42	0.17	-2.42	0.0156105	0.465649
MYH10	myosin heavy chain 10	ENSG00000133026	8	0.4	0.16	2.43	0.0152732	0.465649
NIPA2	NIPA magnesium transporter 2	ENSG00000140157	4.56	0.41	0.17	2.42	0.0155886	0.465649
NIPA2	muscular dystrophy, with rimmed vacuoles	ENSG00000140157	4.56	0.41	0.17	2.42	0.0155886	0.465649
PDCD1LG2	programmed cell death 1 ligand 2	ENSG00000197646	3.66	1.83	0.75	2.42	0.0154135	0.465649
RGS1	regulator of G protein signaling 1	ENSG00000090104	5.43	-0.61	0.25	-2.42	0.0153292	0.465649
ZBTB21	zinc finger and BTB domain containing 21	ENSG00000173276	3.39	0.58	0.24	2.43	0.0152607	0.465649
ANKS6	ankyrin repeat and sterile alpha motif domain containing 6	ENSG00000165138	4.58	-0.48	0.2	-2.4	0.0162237	0.468809
BMP4	bone morphogenetic protein 4	ENSG00000125378	4.42	-0.62	0.26	-2.4	0.0162036	0.468809
NPPB	natriuretic peptide B	ENSG00000120937	0.09	1.98	0.82	2.4	0.0161921	0.468809
PTGDS	prostaglandin D2 synthase	ENSG00000107317	2.13	-1.22	0.51	-2.4	0.0161786	0.468809
PTPRQ	protein tyrosine phosphatase receptor type R	ENSG00000139304	4.86	-0.72	0.3	-2.4	0.0162914	0.468809
PTPRQ	protein tyrosine phosphatase receptor type Q	ENSG00000139304	4.86	-0.72	0.3	-2.4	0.0162914	0.468809
SDHAF1	succinate dehydrogenase complex assembly factor 1	ENSG00000205138	3.25	-0.52	0.22	-2.41	0.0161693	0.468809
SLC12A9	solute carrier family 12 member 9	ENSG00000146828	4.36	-0.54	0.22	-2.41	0.0159037	0.468809
SLC2A11	solute carrier family 2 member 11	ENSG00000133460	2.26	-0.79	0.33	-2.41	0.0160466	0.468809
TNFAIP2	TNF alpha induced protein 2	ENSG00000185215	2.6	-0.76	0.32	-2.4	0.0162295	0.468809
TOR1AIP1	torsin 1A interacting protein 1	ENSG00000143337	6.58	0.35	0.14	2.41	0.0159132	0.468809
VASH2	vasohibin 2	ENSG00000143494	0.73	1.18	0.49	2.41	0.0158589	0.468809
SOD3	superoxide dismutase 3	ENSG00000109610	7.94	-0.36	0.15	-2.4	0.0164181	0.471347
RAB27A	RAB27A, member RAS oncogene family	ENSG00000069974	4.76	0.4	0.16	2.4	0.0164635	0.471542
CRLF1	cytokine receptor like factor 1	ENSG00000006016	1.76	-0.81	0.34	-2.4	0.0165633	0.472248
NXF1	nuclear RNA export factor 1	ENSG00000162231	6.38	-0.35	0.14	-2.4	0.016604	0.472248
PHYKPL	5-phosphohydroxy-L-lysine phospho-lyase	ENSG00000175309	4.64	-0.59	0.25	-2.4	0.0165822	0.472248
ATN1	atrophin 1	ENSG00000111676	7.83	-0.33	0.14	-2.39	0.0167548	0.475433
CD244	CD244 molecule	ENSG00000122223	2.76	-0.58	0.24	-2.39	0.0168533	0.476534
COL4A6	collagen type IV alpha 6 chain	ENSG00000197565	6.43	-0.52	0.22	-2.39	0.0169039	0.476534
SCG2	menin 1	ENSG00000171951	0.39	1.56	0.65	2.39	0.0169105	0.476534
SCG2	secretogranin II	ENSG00000171951	0.39	1.56	0.65	2.39	0.0169105	0.476534
EGFL8	EGF like domain multiple 8	ENSG00000241404	1.08	-1.08	0.45	-2.39	0.0170745	0.480049
PLD2	phospholipase D2	ENSG00000129219	3.88	-0.56	0.24	-2.38	0.017144	0.480896
EID1	EP300 interacting inhibitor of differentiation 1	ENSG00000255302	7.71	0.31	0.13	2.38	0.0174195	0.485641
SLC39A6	solute carrier family 39 member 6	ENSG00000141424	5.67	0.34	0.14	2.38	0.0174322	0.485641
ZNF224	zinc finger protein 224	ENSG00000267680	4.06	-0.52	0.22	-2.38	0.0174036	0.485641
NR4A3	nuclear receptor subfamily 4 group A member 3	ENSG00000119508	3.83	0.71	0.3	2.38	0.0174889	0.486112
ACAP1	ArfGAP with coiled-coil, ankyrin repeat and PH domains 1	ENSG00000072818	0.81	-1.08	0.45	-2.37	0.0176757	0.490191
AARS2	alanyl-tRNA synthetase 2, mitochondrial	ENSG00000124608	3.55	-0.52	0.22	-2.36	0.0181028	0.492427
AP1G2	adaptor related protein complex 1 subunit gamma 2	ENSG00000213983	4.02	-0.82	0.35	-2.36	0.0181684	0.492427
C5orf24	chromosome 5 open reading frame 24	ENSG00000181904	6.59	0.35	0.15	2.37	0.0178322	0.492427
F8	coagulation factor VIII	ENSG00000185010	1.78	-0.85	0.36	-2.36	0.0183907	0.492427
GNG11	G protein subunit gamma 11	ENSG00000127920	6.36	0.42	0.18	2.37	0.0179702	0.492427
IRAK1	interleukin 1 receptor associated kinase 1	ENSG00000184216	5.93	0.34	0.14	2.36	0.018292	0.492427
MCU	mitochondrial calcium uniporter	ENSG00000156026	5.83	0.36	0.15	2.37	0.0178485	0.492427
MMP16	matrix metallopeptidase 16	ENSG00000156103	5.3	0.55	0.23	2.36	0.0182893	0.492427
RAB40C	RAB40C, member RAS oncogene family	ENSG00000197562	4.84	-0.45	0.19	-2.36	0.0183476	0.492427
SETBP1	SET binding protein 1	ENSG00000152217	5.68	-0.32	0.13	-2.36	0.0183084	0.492427
SLC12A2	solute carrier family 12 member 2	ENSG00000064651	2.93	0.58	0.25	2.36	0.0181849	0.492427
SPP1	CXXC finger protein 1	ENSG00000118785	7.16	0.49	0.21	2.36	0.0184408	0.492427
SPP1	secreted phosphoprotein 1	ENSG00000118785	7.16	0.49	0.21	2.36	0.0184408	0.492427
STK32B	serine/threonine kinase 32B	ENSG00000152953	2.71	0.62	0.26	2.36	0.0184082	0.492427
THY1	Thy-1 cell surface antigen	ENSG00000154096	7.11	0.54	0.23	2.36	0.018423	0.492427
TIPRL	TOR signaling pathway regulator	ENSG00000143155	5.43	0.38	0.16	2.36	0.018036	0.492427
ZNF846	zinc finger protein 846	ENSG00000196605	3.54	-0.59	0.25	-2.36	0.0182867	0.492427
MAPK8IP1	mitogen-activated protein kinase 8 interacting protein 1	ENSG00000121653	0.97	1.02	0.43	2.35	0.0186236	0.493002
MZF1	myeloid zinc finger 1	ENSG00000099326	4.12	-0.59	0.25	-2.35	0.0185782	0.493002
PDLIM5	PDZ and LIM domain 5	ENSG00000163110	8.59	0.4	0.17	2.35	0.0185822	0.493002
TOR3A	torsin family 3 member A	ENSG00000186283	4.33	0.46	0.19	2.35	0.018591	0.493002
ART4	ADP-ribosyltransferase 4 (inactive) (Dombrock blood group)	ENSG00000111339	4.47	-0.51	0.22	-2.35	0.0186866	0.493601
SLC16A5	solute carrier family 16 member 5	ENSG00000170190	2.93	-0.63	0.27	-2.35	0.0188267	0.496229
ATG16L2	autophagy related 16 like 2	ENSG00000168010	2.96	-0.91	0.39	-2.35	0.0189206	0.496853
CRYZ	crystallin zeta	ENSG00000116791	4.58	0.45	0.19	2.35	0.0190128	0.496853
ERAP2	endoplasmic reticulum aminopeptidase 2	ENSG00000164308	3.77	0.78	0.33	2.35	0.0190025	0.496853
LBH	LBH regulator of WNT signaling pathway	ENSG00000213626	6.07	0.59	0.25	2.35	0.0189523	0.496853
LBH	small integral membrane protein 29	ENSG00000213626	6.07	0.59	0.25	2.35	0.0189523	0.496853
NTM	neurotrimin	ENSG00000182667	4.1	0.8	0.34	2.34	0.0190886	0.49777
MTPN	myotrophin	ENSG00000105887	7.05	0.34	0.14	2.34	0.0192014	0.498584
PRR5L	proline rich 5 like	ENSG00000135362	2.77	0.98	0.42	2.34	0.0191855	0.498584
RAI14	retinoic acid induced 14	ENSG00000039560	7.91	0.41	0.18	2.34	0.0192966	0.499995
CPD	homer scaffold protein 2	ENSG00000108582	5.79	0.36	0.15	2.34	0.0193774	0.500164
CPD	carboxypeptidase D	ENSG00000108582	5.79	0.36	0.15	2.34	0.0193774	0.500164
MRRF	mitochondrial ribosome recycling factor	ENSG00000148187	3.95	-0.47	0.2	-2.34	0.0194562	0.500164
PDLIM3	PDZ and LIM domain 3	ENSG00000154553	8.64	0.38	0.16	2.34	0.0194667	0.500164
SYVN1	synoviolin 1	ENSG00000162298	5.32	-0.35	0.15	-2.34	0.0194516	0.500164
BHLHE40	basic helix-loop-helix family member e40	ENSG00000134107	6.95	-0.5	0.22	-2.33	0.019574	0.500816
SORL1	sortilin related receptor 1	ENSG00000137642	2.77	0.78	0.33	2.33	0.0195449	0.500816
ACIN1	apoptotic chromatin condensation inducer 1	ENSG00000100813	7	-0.36	0.16	-2.33	0.0198661	0.503027
COL1A2	collagen type I alpha 2 chain	ENSG00000164692	13.14	0.35	0.15	2.33	0.0197144	0.503027
KIFC2	kinesin family member C2	ENSG00000167702	4.07	-0.7	0.3	-2.33	0.0198424	0.503027
NECAB3	N-terminal EF-hand calcium binding protein 3	ENSG00000125967	3.76	-0.52	0.22	-2.33	0.0198242	0.503027
RNF141	ring finger protein 141	ENSG00000110315	5	0.42	0.18	2.33	0.0198445	0.503027
FCGBP	Fc gamma binding protein	ENSG00000275395	4.61	0.77	0.33	2.33	0.0199246	0.503467
DBF4B	DBF4 zinc finger B	ENSG00000161692	3.21	-0.59	0.25	-2.33	0.0200306	0.504163
HOPX	HOP homeobox	ENSG00000171476	5.77	0.39	0.17	2.33	0.0200346	0.504163
AGER	advanced glycosylation end-product specific receptor	ENSG00000204305	2.92	-0.84	0.36	-2.3	0.0213985	0.511619
ARL17A	ADP ribosylation factor like GTPase 17B	ENSG00000185829	1.35	-0.95	0.41	-2.3	0.0212727	0.511619
ARL17A	ADP ribosylation factor like GTPase 17A	ENSG00000185829	1.35	-0.95	0.41	-2.3	0.0212727	0.511619
CLK2	telomere maintenance 2	ENSG00000176444	5.31	-0.44	0.19	-2.31	0.0208393	0.511619
CLK2	CDC like kinase 2	ENSG00000176444	5.31	-0.44	0.19	-2.31	0.0208393	0.511619
CSAD	cysteine sulfinic acid decarboxylase	ENSG00000139631	4.01	-0.74	0.32	-2.3	0.0215815	0.511619
CTHRC1	collagen triple helix repeat containing 1	ENSG00000164932	3.96	0.82	0.36	2.3	0.0215156	0.511619
DGCR6L	DiGeorge syndrome critical region gene 6 like	ENSG00000128185	4.29	0.41	0.18	2.3	0.0212522	0.511619
FAM89A	family with sequence similarity 89 member A	ENSG00000182118	4.37	-0.49	0.21	-2.31	0.0208091	0.511619
FFAR4	free fatty acid receptor 4	ENSG00000186188	0.33	1.57	0.68	2.31	0.0209972	0.511619
FJX1	four-jointed box kinase 1	ENSG00000179431	1.25	0.99	0.43	2.32	0.0205525	0.511619
GABPB1	GABPA pseudogene	ENSG00000104064	3.67	0.56	0.24	2.3	0.0212766	0.511619
GABPB1	GA binding protein transcription factor subunit beta 1	ENSG00000104064	3.67	0.56	0.24	2.3	0.0212766	0.511619
GJA5	gap junction protein alpha 5	ENSG00000265107	7.17	0.3	0.13	2.3	0.0212358	0.511619
GLRB	glycine receptor beta	ENSG00000109738	2.52	0.69	0.3	2.31	0.0206918	0.511619
HERC6	HECT and RLD domain containing E3 ubiquitin protein ligase family member 6	ENSG00000138642	1.1	1.13	0.49	2.3	0.0214501	0.511619
HSPA4	heat shock protein family A (Hsp70) member 4	ENSG00000170606	6.25	0.39	0.17	2.3	0.0214817	0.511619
HUNK	hormonally up-regulated Neu-associated kinase	ENSG00000142149	0.38	1.26	0.55	2.31	0.0211176	0.511619
KHNYN	KH and NYN domain containing	ENSG00000100441	6.22	-0.32	0.14	-2.31	0.0209761	0.511619
LAMA5	laminin subunit alpha 5	ENSG00000130702	8.46	-0.46	0.2	-2.3	0.0214099	0.511619
LTBP2	latent transforming growth factor beta binding protein 2	ENSG00000119681	9.07	0.41	0.18	2.3	0.0215859	0.511619
LTBP2	latent transforming growth factor beta binding protein 3	ENSG00000119681	9.07	0.41	0.18	2.3	0.0215859	0.511619
MPLKIP	M-phase specific PLK1 interacting protein	ENSG00000168303	4.82	0.43	0.19	2.3	0.0212443	0.511619
NSMCE3	NSE3 homolog, SMC5-SMC6 complex component	ENSG00000185115	4.44	0.44	0.19	2.3	0.0212084	0.511619
POGZ	pogo transposable element derived with ZNF domain	ENSG00000143442	6.46	-0.39	0.17	-2.3	0.0212788	0.511619
POGZ	NPC intracellular cholesterol transporter 1	ENSG00000143442	6.46	-0.39	0.17	-2.3	0.0212788	0.511619
PYCR1	pyrroline-5-carboxylate reductase 1	ENSG00000183010	5.01	0.42	0.18	2.3	0.021374	0.511619
SETD1B	SET domain containing 1B, histone lysine methyltransferase	ENSG00000139718	5.92	-0.46	0.2	-2.31	0.0209478	0.511619
SNAP23	synaptosome associated protein 23	ENSG00000092531	5.53	0.36	0.16	2.32	0.0205858	0.511619
STIP1	stress induced phosphoprotein 1	ENSG00000168439	6.44	0.37	0.16	2.3	0.0215581	0.511619
TNS2	tensin 2	ENSG00000111077	7.29	-0.36	0.16	-2.32	0.0204962	0.511619
TUBB	tubulin beta class I	ENSG00000196230	9.24	0.33	0.14	2.32	0.0205282	0.511619
TUBB	tubulin beta 2A class IIa	ENSG00000196230	9.24	0.33	0.14	2.32	0.0205282	0.511619
UBAP1L	ubiquitin associated protein 1 like	ENSG00000246922	2.79	-0.68	0.29	-2.31	0.0206849	0.511619
ZNF511	zinc finger protein 511	ENSG00000198546	2.57	-0.65	0.28	-2.32	0.0204991	0.511619
ADM2	adrenomedullin 2	ENSG00000128165	0.16	1.59	0.7	2.29	0.022273	0.514222
AZI2	5-azacytidine induced 2	ENSG00000163512	5.11	0.33	0.15	2.29	0.0220249	0.514222
AZI2	antizyme inhibitor 2	ENSG00000163512	5.11	0.33	0.15	2.29	0.0220249	0.514222
BTAF1	B-TFIID TATA-box binding protein associated factor 1	ENSG00000095564	5.68	-0.59	0.26	-2.29	0.0218429	0.514222
CTU2	cytosolic thiouridylase subunit 2	ENSG00000174177	3.53	0.5	0.22	2.29	0.0220631	0.514222
GSDMD	gasdermin D	ENSG00000104518	5.3	-0.39	0.17	-2.29	0.0219714	0.514222
HIC1	HIC ZBTB transcriptional repressor 1	ENSG00000177374	4.25	0.57	0.25	2.28	0.0223545	0.514222
HIP1R	huntingtin interacting protein 1 related	ENSG00000130787	2.77	-0.68	0.3	-2.29	0.0220258	0.514222
IL10RA	interleukin 10 receptor subunit alpha	ENSG00000110324	2.5	-0.68	0.3	-2.29	0.0222503	0.514222
MAPK12	mitogen-activated protein kinase 12	ENSG00000188130	3.72	-0.6	0.26	-2.29	0.0219165	0.514222
MYO1G	myosin IG	ENSG00000136286	1.23	-0.95	0.42	-2.28	0.0223685	0.514222
OXCT1	3-oxoacid CoA-transferase 1	ENSG00000083720	5.06	0.37	0.16	2.29	0.0219817	0.514222
PLN	phospholamban	ENSG00000198523	8.21	0.35	0.15	2.29	0.022089	0.514222
RAMP3	receptor activity modifying protein 3	ENSG00000122679	0.91	1.4	0.61	2.29	0.0219911	0.514222
SLC43A2	solute carrier family 43 member 2	ENSG00000167703	2.97	-0.7	0.31	-2.29	0.0222557	0.514222
ZFYVE27	zinc finger FYVE-type containing 27	ENSG00000155256	3.87	-0.47	0.21	-2.29	0.0222965	0.514222
ZNF445	zinc finger protein 445	ENSG00000185219	4.83	-0.37	0.16	-2.29	0.0222762	0.514222
ZNF514	zinc finger protein 514	ENSG00000144026	4.65	-0.71	0.31	-2.28	0.0225775	0.518054
HDAC6	histone deacetylase 6	ENSG00000094631	5.54	-0.5	0.22	-2.28	0.0226657	0.519103
ADAMTSL4	ADAMTS like 4	ENSG00000143382	5.52	-0.54	0.24	-2.28	0.0227116	0.519183
DDB2	damage specific DNA binding protein 2	ENSG00000134574	4.18	-0.59	0.26	-2.27	0.0229367	0.5192
FOXM1	forkhead box M1	ENSG00000111206	2.27	0.87	0.38	2.28	0.0228616	0.5192
MEN1	menin 1	ENSG00000133895	4.11	-0.47	0.2	-2.28	0.0229013	0.5192
RUNX3	RUNX family transcription factor 3	ENSG00000020633	1.92	0.92	0.4	2.28	0.0227705	0.5192
TPCN1	two pore segment channel 1	ENSG00000186815	5.34	-0.43	0.19	-2.27	0.0229671	0.5192
IFFO1	intermediate filament family orphan 1	ENSG00000010295	4.91	-0.44	0.19	-2.27	0.0231468	0.522298
ANKRD36	ankyrin repeat domain 36	ENSG00000135976	2.68	-0.74	0.33	-2.27	0.0233235	0.523259
HFM1	helicase for meiosis 1	ENSG00000162669	-0.62	-1.9	0.84	-2.27	0.0233344	0.523259
SLC7A1	solute carrier family 7 member 1	ENSG00000139514	5.16	0.53	0.23	2.27	0.0234033	0.523259
C1QTNF1	C1q and TNF related 1	ENSG00000173918	6.96	-0.41	0.18	-2.25	0.0241672	0.524452
CAMSAP2	calmodulin regulated spectrin associated protein family member 2	ENSG00000118200	5.56	0.31	0.14	2.25	0.0247012	0.524452
CEP164	centrosomal protein 164	ENSG00000110274	4.51	-0.47	0.21	-2.24	0.0247861	0.524452
CFAP44	cilia and flagella associated protein 44	ENSG00000206530	2.9	-0.64	0.29	-2.25	0.0243956	0.524452
CHRD	chordin	ENSG00000090539	3.96	-0.56	0.25	-2.26	0.0235457	0.524452
DLG4	LLGL scribble cell polarity complex component 1	ENSG00000132535	4.7	-0.52	0.23	-2.26	0.023857	0.524452
DLG4	discs large MAGUK scaffold protein 4	ENSG00000132535	4.7	-0.52	0.23	-2.26	0.023857	0.524452
DPH7	diphthamide biosynthesis 7	ENSG00000148399	4.61	-0.48	0.21	-2.26	0.0240171	0.524452
FAM229B	family with sequence similarity 229 member B	ENSG00000203778	3.47	0.49	0.21	2.26	0.0236663	0.524452
HSF4	heat shock transcription factor 4	ENSG00000102878	2.97	-0.81	0.36	-2.25	0.024629	0.524452
KDELR2	KDEL endoplasmic reticulum protein retention receptor 2	ENSG00000136240	7.6	0.29	0.13	2.25	0.0244167	0.524452
MICAL1	microtubule associated monooxygenase, calponin and LIM domain containing 1	ENSG00000135596	7.62	-0.58	0.26	-2.26	0.0239983	0.524452
MPP1	MAGUK p55 scaffold protein 1	ENSG00000130830	4.31	-0.39	0.18	-2.25	0.0245125	0.524452
MPP1	kinesin family member 20B	ENSG00000130830	4.31	-0.39	0.18	-2.25	0.0245125	0.524452
NEGR1	neuronal growth regulator 1	ENSG00000172260	6.34	0.31	0.14	2.25	0.0245579	0.524452
NPAS2	neuronal PAS domain protein 2	ENSG00000170485	4.62	-0.42	0.19	-2.25	0.024696	0.524452
NPIPA1	nuclear pore complex interacting protein family member A2	ENSG00000183426	3.28	-0.64	0.29	-2.25	0.0242426	0.524452
NPIPA1	nuclear pore complex interacting protein family member A1	ENSG00000183426	3.28	-0.64	0.29	-2.25	0.0242426	0.524452
PCSK4	proprotein convertase subtilisin/kexin type 4	ENSG00000115257	0.84	-1.14	0.5	-2.26	0.0236994	0.524452
PIWIL2	piwi like RNA-mediated gene silencing 2	ENSG00000197181	0.24	-1.57	0.7	-2.25	0.0247277	0.524452
PPWD1	peptidylprolyl isomerase domain and WD repeat containing 1	ENSG00000113593	4.33	-0.45	0.2	-2.26	0.0235802	0.524452
PSAT1	phosphoserine aminotransferase 1	ENSG00000135069	2.88	0.96	0.43	2.25	0.0242469	0.524452
ROBO1	roundabout guidance receptor 1	ENSG00000169855	2.68	0.74	0.33	2.25	0.0246236	0.524452
SATB2	SATB homeobox 2	ENSG00000119042	1.82	0.96	0.43	2.25	0.0241451	0.524452
SH3RF1	SH3 domain containing ring finger 1	ENSG00000154447	4.32	0.39	0.17	2.26	0.024128	0.524452
SH3RF2	SH3 domain containing ring finger 2	ENSG00000156463	0.42	1.45	0.64	2.26	0.0238005	0.524452
SLC2A1	solute carrier family 2 member 1	ENSG00000117394	8.21	0.29	0.13	2.26	0.023924	0.524452
STOX2	storkhead box 2	ENSG00000173320	4.49	0.37	0.16	2.25	0.0245116	0.524452
SUGP2	SURP and G-patch domain containing 2	ENSG00000064607	5.9	-0.49	0.22	-2.26	0.0240694	0.524452
SYNC	syncoilin, intermediate filament protein	ENSG00000162520	4.77	0.41	0.18	2.26	0.0239688	0.524452
TMEM200B	transmembrane protein 200B	ENSG00000253304	6.04	-0.37	0.17	-2.25	0.0247593	0.524452
CCDC116	coiled-coil domain containing 116	ENSG00000161180	0	-1.32	0.59	-2.24	0.0249661	0.526772
NISCH	nischarin	ENSG00000010322	6.58	-0.47	0.21	-2.24	0.0249818	0.526772
ACTR2	actin related protein 2	ENSG00000138071	7.48	0.38	0.17	2.18	0.0289191	0.531828
ACTR3	actin related protein 3	ENSG00000115091	7.43	0.35	0.16	2.19	0.0286836	0.531828
ANKRD10	ankyrin repeat domain 10	ENSG00000088448	6.04	-0.38	0.17	-2.21	0.0269858	0.531828
ANKRD27	ankyrin repeat domain 27	ENSG00000105186	5.19	-0.35	0.16	-2.2	0.0279532	0.531828
ANKRD33B	ankyrin repeat domain 33B	ENSG00000164236	4.5	-0.61	0.28	-2.19	0.028619	0.531828
ATXN2	ataxin 2	ENSG00000204842	5.58	-0.32	0.15	-2.19	0.0281908	0.531828
BCHE	butyrylcholinesterase	ENSG00000114200	5.76	0.38	0.17	2.2	0.0281316	0.531828
BCL3	BCL3 transcription coactivator	ENSG00000069399	3.66	-0.8	0.36	-2.23	0.025999	0.531828
BHLHE41	basic helix-loop-helix family member e41	ENSG00000123095	4.23	0.58	0.26	2.23	0.0257147	0.531828
BNIP2	BCL2 interacting protein 2	ENSG00000140299	6.07	0.32	0.15	2.18	0.0290483	0.531828
BRIP1	BRCA1 interacting helicase 1	ENSG00000136492	0.4	1.17	0.54	2.18	0.0289787	0.531828
BRIP1	mitochondrial ribosomal protein L36	ENSG00000136492	0.4	1.17	0.54	2.18	0.0289787	0.531828
BTC	betacellulin	ENSG00000174808	3.39	0.53	0.24	2.22	0.0267399	0.531828
BUB1	BUB1 mitotic checkpoint serine/threonine kinase	ENSG00000169679	2.83	0.59	0.27	2.2	0.0277464	0.531828
BZW1	basic leucine zipper and W2 domains 1	ENSG00000082153	6.46	0.39	0.17	2.21	0.0271539	0.531828
CARNS1	carnosine synthase 1	ENSG00000172508	1.84	-0.91	0.41	-2.22	0.0263008	0.531828
CCDC81	coiled-coil domain containing 81	ENSG00000149201	5.18	0.54	0.25	2.2	0.0280776	0.531828
CCNL1	minichromosome maintenance complex component 2	ENSG00000163660	5.29	-0.52	0.24	-2.19	0.0286491	0.531828
CCNL1	cyclin L1	ENSG00000163660	5.29	-0.52	0.24	-2.19	0.0286491	0.531828
CCNL2	cyclin L2	ENSG00000221978	7.25	-0.61	0.27	-2.24	0.0253101	0.531828
CDKN3	cyclin dependent kinase inhibitor 3	ENSG00000100526	1.36	0.95	0.44	2.19	0.0287137	0.531828
CHSY1	chondroitin sulfate synthase 1	ENSG00000131873	6.05	0.41	0.18	2.22	0.0263806	0.531828
CLU	clusterin	ENSG00000120885	6.01	0.41	0.19	2.19	0.0282528	0.531828
COPS2	COP9 signalosome subunit 2	ENSG00000166200	5.98	0.29	0.13	2.23	0.0259918	0.531828
CTDSP2	CTD small phosphatase 2	ENSG00000175215	8.02	-0.28	0.12	-2.21	0.0267684	0.531828
CXCR4	C-X-C motif chemokine receptor 4	ENSG00000121966	3.48	-0.54	0.24	-2.2	0.0277331	0.531828
DDX55	DEAD-box helicase 55	ENSG00000111364	4.08	-0.49	0.22	-2.18	0.0289729	0.531828
DEPTOR	DEP domain containing MTOR interacting protein	ENSG00000155792	4.76	-0.37	0.17	-2.21	0.0271091	0.531828
DGKG	diacylglycerol kinase gamma	ENSG00000058866	3.01	1.01	0.46	2.2	0.0278055	0.531828
EGLN2	egl-9 family hypoxia inducible factor 2	ENSG00000269858	1.99	-0.79	0.36	-2.22	0.0267444	0.531828
EGLN2	RAB4B-EGLN2 readthrough (NMD candidate)	ENSG00000269858	1.99	-0.79	0.36	-2.22	0.0267444	0.531828
EID2	EP300 interacting inhibitor of differentiation 2	ENSG00000176396	3.72	0.45	0.21	2.2	0.0276717	0.531828
ENTPD7	ectonucleoside triphosphate diphosphohydrolase 7	ENSG00000198018	4.33	0.64	0.29	2.21	0.0270723	0.531828
EXD3	exonuclease 3'-5' domain containing 3	ENSG00000187609	3.68	-0.65	0.29	-2.21	0.0267701	0.531828
EXOC6	exocyst complex component 6	ENSG00000138190	4.32	0.39	0.18	2.2	0.0278391	0.531828
FAAP100	FA core complex associated protein 100	ENSG00000185504	4.93	-0.35	0.16	-2.24	0.0254059	0.531828
FBN1	fibrillin 1	ENSG00000166147	9.96	0.36	0.16	2.22	0.02631	0.531828
FEM1C	fem-1 homolog C	ENSG00000145780	4.92	0.34	0.15	2.19	0.0286271	0.531828
FEN1	flap structure-specific endonuclease 1	ENSG00000168496	2.97	0.7	0.31	2.23	0.0258794	0.531828
FMNL1	formin like 1	ENSG00000184922	2.17	-0.66	0.3	-2.23	0.0256186	0.531828
FNIP2	folliculin interacting protein 2	ENSG00000052795	5.41	0.41	0.19	2.19	0.0283663	0.531828
FYTTD1	forty-two-three domain containing 1	ENSG00000122068	6.12	0.33	0.15	2.2	0.0277194	0.531828
GGA3	golgi associated, gamma adaptin ear containing, ARF binding protein 3	ENSG00000125447	4.76	-0.39	0.18	-2.22	0.0265786	0.531828
GLI1	GLI family zinc finger 1	ENSG00000111087	0.5	-1.38	0.63	-2.18	0.0290301	0.531828
GOLIM4	golgi integral membrane protein 4	ENSG00000173905	5.98	0.36	0.16	2.21	0.0269442	0.531828
HIF1A	hypoxia inducible factor 1 subunit alpha	ENSG00000100644	6.63	0.33	0.15	2.2	0.0276981	0.531828
HMCN2	hemicentin 2	ENSG00000148357	4.18	-0.46	0.21	-2.22	0.0262428	0.531828
HYPK	huntingtin interacting protein K	ENSG00000242028	0.37	-1.46	0.66	-2.21	0.0268454	0.531828
HYPK	SERF2-C15orf63 readthrough	ENSG00000242028	0.37	-1.46	0.66	-2.21	0.0268454	0.531828
IPP	intracisternal A particle-promoted polypeptide	ENSG00000197429	3.02	0.54	0.25	2.21	0.0273975	0.531828
KCNMA1	potassium calcium-activated channel subfamily M alpha 1	ENSG00000156113	4.28	0.5	0.23	2.2	0.0278572	0.531828
KDM6B	lysine demethylase 6B	ENSG00000132510	4.84	-0.51	0.23	-2.23	0.025855	0.531828
KMT5C	lysine methyltransferase 5C	ENSG00000133247	2.79	-0.65	0.3	-2.19	0.0288385	0.531828
LENG8	leukocyte receptor cluster member 8	ENSG00000167615	7.9	-0.62	0.28	-2.23	0.0257325	0.531828
LRRC8B	leucine rich repeat containing 8 VRAC subunit B	ENSG00000197147	2.63	0.57	0.26	2.23	0.0260044	0.531828
MAP3K14	mitogen-activated protein kinase kinase kinase 14	ENSG00000006062	2.94	-0.52	0.24	-2.23	0.0259522	0.531828
MRPS25	mitochondrial ribosomal protein S25	ENSG00000131368	4.96	-0.46	0.21	-2.2	0.0279426	0.531828
MSL1	MSL complex subunit 1	ENSG00000188895	6.89	-0.31	0.14	-2.2	0.0278007	0.531828
MTMR6	myotubularin related protein 6	ENSG00000139505	5.39	0.39	0.18	2.19	0.0288364	0.531828
NCOA2	nuclear receptor coactivator 2	ENSG00000140396	4.8	0.38	0.17	2.21	0.0269641	0.531828
NLGN2	neuroligin 2	ENSG00000169992	6.13	-0.4	0.18	-2.19	0.0283436	0.531828
ODF3B	outer dense fiber of sperm tails 3B	ENSG00000177989	1.06	-1.03	0.47	-2.2	0.0279921	0.531828
P2RX6	purinergic receptor P2X 6	ENSG00000099957	1.57	-0.86	0.39	-2.2	0.0281579	0.531828
PBLD	phenazine biosynthesis like protein domain containing	ENSG00000108187	3.47	0.59	0.26	2.23	0.0254712	0.531828
PLEKHA6	pleckstrin homology domain containing A6	ENSG00000143850	4.47	-0.37	0.17	-2.2	0.0277417	0.531828
PLEKHH3	pleckstrin homology, MyTH4 and FERM domain containing H3	ENSG00000068137	4.44	-0.61	0.27	-2.22	0.0267279	0.531828
PNCK	pregnancy up-regulated nonubiquitous CaM kinase	ENSG00000130822	5.52	-0.67	0.31	-2.21	0.0271153	0.531828
PPP1R14B	protein phosphatase 1 regulatory inhibitor subunit 14B	ENSG00000173457	5.36	0.35	0.16	2.21	0.0273476	0.531828
PROCA1	protein interacting with cyclin A1	ENSG00000167525	0.9	-1.06	0.48	-2.21	0.0273606	0.531828
RAB18	RAB18, member RAS oncogene family	ENSG00000099246	6	0.31	0.14	2.22	0.0263591	0.531828
RBFOX1	RNA binding fox-1 homolog 1	ENSG00000078328	1.56	0.78	0.36	2.19	0.0286304	0.531828
RERG	RAS like estrogen regulated growth inhibitor	ENSG00000134533	5.9	-0.29	0.13	-2.22	0.0267393	0.531828
RMND1	required for meiotic nuclear division 1 homolog	ENSG00000155906	3.54	0.47	0.21	2.2	0.0278459	0.531828
ROR1	RAR related orphan receptor A	ENSG00000185483	6.19	0.39	0.17	2.22	0.0263901	0.531828
ROR1	receptor tyrosine kinase like orphan receptor 1	ENSG00000185483	6.19	0.39	0.17	2.22	0.0263901	0.531828
RSAD1	radical S-adenosyl methionine domain containing 1	ENSG00000136444	4.98	-0.38	0.17	-2.18	0.0289214	0.531828
RUSC1	RUN and SH3 domain containing 1	ENSG00000160753	4.97	-0.39	0.18	-2.21	0.0273484	0.531828
S1PR5	sphingosine-1-phosphate receptor 5	ENSG00000180739	4.47	-0.39	0.18	-2.22	0.026656	0.531828
SEMA3D	semaphorin 3D	ENSG00000153993	0	1.58	0.71	2.23	0.0254297	0.531828
SGPL1	sphingosine-1-phosphate lyase 1	ENSG00000166224	5.5	0.33	0.15	2.23	0.0256494	0.531828
SLC30A9	solute carrier family 30 member 9	ENSG00000014824	5.64	0.31	0.14	2.19	0.0284875	0.531828
SORBS3	sorbin and SH3 domain containing 3	ENSG00000120896	7.87	-0.31	0.14	-2.22	0.0267216	0.531828
SSBP4	single stranded DNA binding protein 4	ENSG00000130511	5.05	-0.44	0.2	-2.19	0.0288704	0.531828
TLK1	tousled like kinase 1	ENSG00000198586	5.07	0.36	0.16	2.19	0.0284704	0.531828
TLR3	toll like receptor 3	ENSG00000164342	1.64	1.02	0.46	2.2	0.0281151	0.531828
TMEM130	transmembrane protein 130	ENSG00000166448	5.04	0.6	0.27	2.2	0.0276368	0.531828
TMEM132A	transmembrane protein 132A	ENSG00000006118	5.17	0.48	0.22	2.21	0.0270578	0.531828
TMEM263	transmembrane protein 263	ENSG00000151135	6.52	0.29	0.13	2.2	0.0278978	0.531828
TRIP10	thyroid hormone receptor interactor 10	ENSG00000125733	6.99	-0.43	0.2	-2.21	0.0267777	0.531828
VSIG2	V-set and immunoglobulin domain containing 2	ENSG00000019102	1.67	-1	0.45	-2.21	0.0272034	0.531828
YPEL3	yippee like 3	ENSG00000090238	5.97	-0.47	0.21	-2.22	0.0264992	0.531828
AMPH	amphiphysin	ENSG00000078053	2.54	0.7	0.32	2.18	0.0293461	0.531866
CCDC40	coiled-coil domain containing 40	ENSG00000141519	1.79	-0.72	0.33	-2.18	0.0294513	0.531866
FOS	Fos proto-oncogene, AP-1 transcription factor subunit	ENSG00000170345	9.67	-2.16	0.99	-2.18	0.0293734	0.531866
HAND2	heart and neural crest derivatives expressed 2	ENSG00000164107	6.39	-0.32	0.15	-2.18	0.029365	0.531866
LMBR1L	limb development membrane protein 1 like	ENSG00000139636	5.07	-0.56	0.26	-2.18	0.0292924	0.531866
NDFIP1	Nedd4 family interacting protein 1	ENSG00000131507	6.63	0.28	0.13	2.18	0.0291652	0.531866
NOXA1	NADPH oxidase activator 1	ENSG00000188747	2.87	-0.75	0.34	-2.18	0.0293713	0.531866
PAIP2B	poly(A) binding protein interacting protein 2B	ENSG00000124374	1.72	-0.77	0.36	-2.18	0.0295081	0.531866
RHBDF1	rhomboid 5 homolog 1	ENSG00000007384	5.45	-0.42	0.19	-2.18	0.0291314	0.531866
SLC26A7	solute carrier family 26 member 7	ENSG00000147606	-0.54	1.62	0.74	2.18	0.029526	0.531866
SLC2A13	solute carrier family 2 member 13	ENSG00000151229	2.55	0.61	0.28	2.18	0.0295288	0.531866
AKAP8L	A-kinase anchoring protein 8 like	ENSG00000011243	5.64	-0.46	0.21	-2.17	0.0296948	0.532644
COQ2	coenzyme Q2, polyprenyltransferase	ENSG00000173085	2.17	0.69	0.32	2.17	0.0297548	0.532644
PIGZ	phosphatidylinositol glycan anchor biosynthesis class Z	ENSG00000119227	1.34	-0.93	0.43	-2.17	0.0298887	0.532644
PIK3CD	calsyntenin 1	ENSG00000171608	3.71	-0.55	0.25	-2.17	0.0298669	0.532644
PIK3CD	phosphatidylinositol-4,5-bisphosphate 3-kinase catalytic subunit delta	ENSG00000171608	3.71	-0.55	0.25	-2.17	0.0298669	0.532644
PTPRD	protein tyrosine phosphatase receptor type D	ENSG00000153707	3.83	0.53	0.24	2.17	0.0297897	0.532644
SH3D21	SH3 domain containing 21	ENSG00000214193	3.91	-0.78	0.36	-2.17	0.0299204	0.532644
SLC23A2	solute carrier family 23 member 2	ENSG00000089057	5.25	0.34	0.16	2.17	0.0298474	0.532644
SLC23A2	solute carrier family 23 member 1	ENSG00000089057	5.25	0.34	0.16	2.17	0.0298474	0.532644
ZNF423	zinc finger protein 423	ENSG00000102935	2.82	-0.55	0.25	-2.17	0.0296763	0.532644
CHAF1A	chromatin assembly factor 1 subunit A	ENSG00000167670	2.39	0.73	0.34	2.17	0.0300576	0.534309
GFRA1	GDNF family receptor alpha 1	ENSG00000151892	0.88	-1.5	0.69	-2.16	0.030455	0.538243
IRF3	interferon regulatory factor 3	ENSG00000126456	5.1	-0.38	0.17	-2.17	0.0303282	0.538243
ITLN2	intelectin 2	ENSG00000158764	3.2	-0.54	0.25	-2.16	0.0304125	0.538243
PABPN1	poly(A) binding protein nuclear 1	ENSG00000100836	4	-0.57	0.26	-2.16	0.0304103	0.538243
SGMS2	sphingomyelin synthase 2	ENSG00000164023	4.58	0.61	0.28	2.16	0.0305149	0.538524
ARHGEF17	Rho guanine nucleotide exchange factor 17	ENSG00000110237	8.09	-0.3	0.14	-2.15	0.0312443	0.542435
ASIC3	acid sensing ion channel subunit 3	ENSG00000213199	1.13	-0.98	0.45	-2.16	0.0309654	0.542435
AVEN	apoptosis and caspase activation inhibitor	ENSG00000169857	5.38	0.43	0.2	2.15	0.0313147	0.542435
CORO1C	coronin 1C	ENSG00000110880	8.62	0.31	0.14	2.15	0.0313196	0.542435
GRIK5	glutamate ionotropic receptor kainate type subunit 5	ENSG00000105737	3.76	-0.5	0.23	-2.16	0.0310006	0.542435
HSPA13	heat shock protein family A (Hsp70) member 13	ENSG00000155304	5.34	0.39	0.18	2.16	0.0308238	0.542435
INPP5E	inositol polyphosphate-5-phosphatase E	ENSG00000148384	4.41	-0.44	0.21	-2.15	0.0313335	0.542435
INPP5E	peptidase, mitochondrial processing subunit alpha	ENSG00000148384	4.41	-0.44	0.21	-2.15	0.0313335	0.542435
KCND3	potassium voltage-gated channel subfamily D member 3	ENSG00000171385	5	-0.41	0.19	-2.15	0.0313435	0.542435
NUMBL	NUMB like endocytic adaptor protein	ENSG00000105245	5.47	-0.34	0.16	-2.16	0.0308581	0.542435
SFXN5	sideroflexin 5	ENSG00000144040	2.8	-0.58	0.27	-2.15	0.0312797	0.542435
SLC7A11	solute carrier family 7 member 11	ENSG00000151012	-0.23	1.44	0.67	2.16	0.0310622	0.542435
TSC1	TSC complex subunit 1	ENSG00000165699	5.05	-0.38	0.17	-2.16	0.0309254	0.542435
TUBB4B	tubulin beta 4B class IVb	ENSG00000188229	6.84	0.26	0.12	2.15	0.0313574	0.542435
ZWINT	ZW10 interacting kinetochore protein	ENSG00000122952	1.78	0.9	0.42	2.15	0.0312751	0.542435
TCEAL2	transcription elongation factor A like 2	ENSG00000184905	1.03	-0.93	0.43	-2.15	0.0314218	0.542613
UHRF1	ubiquitin like with PHD and ring finger domains 1	ENSG00000276043	0.84	1.32	0.61	2.15	0.0314565	0.542613
KAZN	kazrin, periplakin interacting protein	ENSG00000189337	5.23	-0.44	0.2	-2.15	0.0316066	0.543104
LHFPL2	LHFPL tetraspan subfamily member 2	ENSG00000145685	5.51	0.3	0.14	2.15	0.0315551	0.543104
RPAP3	RNA polymerase II associated protein 3	ENSG00000005175	4.34	0.38	0.17	2.15	0.0316182	0.543104
ACOT2	acyl-CoA thioesterase 2	ENSG00000119673	4.92	0.38	0.18	2.14	0.0319902	0.54692
RARRES2	retinoic acid receptor responder 2	ENSG00000106538	6.37	-0.52	0.24	-2.15	0.0319398	0.54692
SRRM1	serine and arginine repetitive matrix 1	ENSG00000133226	6.47	-0.48	0.23	-2.14	0.0320192	0.54692
P2RX1	purinergic receptor P2X 1	ENSG00000108405	9.24	-0.58	0.27	-2.14	0.0320866	0.547307
FNBP4	formin binding protein 4	ENSG00000109920	5.82	-0.45	0.21	-2.14	0.0322257	0.547747
ITGA10	integrin subunit alpha 10	ENSG00000143127	5.83	-0.45	0.21	-2.14	0.0322879	0.547747
PAN3	NLR family pyrin domain containing 6	ENSG00000152520	4.96	-0.34	0.16	-2.14	0.0323364	0.547747
PAN3	poly(A) specific ribonuclease subunit PAN3	ENSG00000152520	4.96	-0.34	0.16	-2.14	0.0323364	0.547747
TMEM127	transmembrane protein 127	ENSG00000135956	6.25	0.3	0.14	2.14	0.0322737	0.547747
ZNF720	KRAB box domain containing 5	ENSG00000197302	3.58	0.51	0.24	2.14	0.0323339	0.547747
ZMPSTE24	zinc metallopeptidase STE24	ENSG00000084073	4.73	0.37	0.17	2.14	0.0324839	0.549486
DCAF12L1	DDB1 and CUL4 associated factor 12 like 1	ENSG00000198889	-0.12	1.25	0.59	2.14	0.032535	0.549589
ALDH1A1	aldehyde dehydrogenase 1 family member A1	ENSG00000165092	3.34	0.56	0.26	2.14	0.0326852	0.549639
CARD19	caspase recruitment domain family member 19	ENSG00000165233	4.75	-0.46	0.21	-2.12	0.0337024	0.549639
CITED2	Cbp/p300 interacting transactivator with Glu/Asp rich carboxy-terminal domain 2	ENSG00000164442	6.91	-0.49	0.23	-2.13	0.0333649	0.549639
CLEC2D	C-type lectin domain family 2 member D	ENSG00000069493	1.97	-0.79	0.37	-2.13	0.0334734	0.549639
COQ10B	coenzyme Q10B	ENSG00000115520	4.86	0.38	0.18	2.13	0.0332674	0.549639
ERLEC1	endoplasmic reticulum lectin 1	ENSG00000068912	6.74	0.35	0.16	2.13	0.0335281	0.549639
EXT1	exostosin glycosyltransferase 1	ENSG00000182197	7.82	0.4	0.19	2.12	0.0336115	0.549639
GALNT1	polypeptide N-acetylgalactosaminyltransferase 1	ENSG00000141429	5.68	0.42	0.2	2.13	0.0330757	0.549639
GBP2	guanylate binding protein 2	ENSG00000162645	6.77	0.31	0.15	2.13	0.0328831	0.549639
HYI	hydroxypyruvate isomerase (putative)	ENSG00000178922	5.11	-0.42	0.2	-2.13	0.0328876	0.549639
MAMDC4	MAM domain containing 4	ENSG00000177943	3.91	-0.71	0.33	-2.14	0.0327462	0.549639
MAPRE2	microtubule associated protein RP/EB family member 2	ENSG00000166974	4.54	0.45	0.21	2.12	0.0336873	0.549639
MYBL2	MYB proto-oncogene like 2	ENSG00000101057	1.04	1.24	0.58	2.13	0.0333426	0.549639
PHF21A	PHD finger protein 21A	ENSG00000135365	5.35	-0.37	0.17	-2.12	0.0336918	0.549639
PLXNA3	plexin A3	ENSG00000130827	5.57	-0.56	0.26	-2.13	0.0331549	0.549639
PRRX2	paired related homeobox 2	ENSG00000167157	4.39	-0.44	0.21	-2.13	0.0332295	0.549639
RCCD1	RCC1 domain containing 1	ENSG00000166965	4	-0.45	0.21	-2.13	0.0330374	0.549639
SAT1	spermidine/spermine N1-acetyltransferase 1	ENSG00000130066	5.32	-0.4	0.19	-2.12	0.0337064	0.549639
SAT1	solute carrier family 26 member 1	ENSG00000130066	5.32	-0.4	0.19	-2.12	0.0337064	0.549639
SAT1	solute carrier family 38 member 1	ENSG00000130066	5.32	-0.4	0.19	-2.12	0.0337064	0.549639
STARD9	StAR related lipid transfer domain containing 9	ENSG00000159433	5.69	-0.52	0.25	-2.13	0.0335836	0.549639
TENM2	teneurin transmembrane protein 2	ENSG00000145934	1.11	1.02	0.48	2.13	0.0330646	0.549639
TSC22D3	TSC22 domain family member 3	ENSG00000157514	7.79	-0.3	0.14	-2.13	0.0333237	0.549639
UQCC1	ubiquinol-cytochrome c reductase complex assembly factor 1	ENSG00000101019	4.48	-0.37	0.17	-2.14	0.032638	0.549639
WFDC10B	WAP four-disulfide core domain 10B	ENSG00000182931	1.75	-0.74	0.35	-2.13	0.0331955	0.549639
ZMYM3	zinc finger MYM-type containing 3	ENSG00000147130	5.24	-0.47	0.22	-2.13	0.0328185	0.549639
ZNF471	zinc finger protein 471	ENSG00000196263	4.28	-0.58	0.27	-2.13	0.0333578	0.549639
ZNF546	zinc finger protein 546	ENSG00000187187	2.27	-0.62	0.29	-2.13	0.0333071	0.549639
NEIL1	nei like DNA glycosylase 1	ENSG00000140398	2.82	-0.85	0.4	-2.12	0.0337608	0.549793
PAN2	NLR family pyrin domain containing 4	ENSG00000135473	5.35	-0.51	0.24	-2.12	0.0338808	0.551013
PAN2	retinol dehydrogenase 14	ENSG00000135473	5.35	-0.51	0.24	-2.12	0.0338808	0.551013
PAN2	poly(A) specific ribonuclease subunit PAN2	ENSG00000135473	5.35	-0.51	0.24	-2.12	0.0338808	0.551013
PHPT1	phosphohistidine phosphatase 1	ENSG00000054148	5.9	-0.34	0.16	-2.12	0.0339542	0.551473
RFWD3	ring finger and WD repeat domain 3	ENSG00000168411	3.88	0.5	0.23	2.12	0.0341432	0.553392
SEC61A2	SEC61 translocon subunit alpha 2	ENSG00000065665	2.83	-0.66	0.31	-2.12	0.0341628	0.553392
MAST3	microtubule associated serine/threonine kinase 3	ENSG00000099308	3.47	-0.49	0.23	-2.12	0.0342434	0.553963
LRCH4	leucine rich repeats and calponin homology domain containing 4	ENSG00000077454	2.63	-0.59	0.28	-2.12	0.0343636	0.555174
TM9SF2	transmembrane 9 superfamily member 2	ENSG00000125304	6.86	0.31	0.15	2.11	0.034433	0.555561
PGGHG	protein-glucosylgalactosylhydroxylysine glucosidase	ENSG00000142102	5.66	-0.6	0.28	-2.11	0.0345063	0.55601
RASL11A	RAS like family 11 member A	ENSG00000122035	5.96	-0.32	0.15	-2.11	0.0346394	0.55742
DMPK	DM1 protein kinase	ENSG00000104936	8.47	-0.4	0.19	-2.11	0.0349536	0.558071
EFNA1	ephrin A1	ENSG00000169242	2.55	-0.9	0.43	-2.11	0.0349359	0.558071
KRT8	keratin 8	ENSG00000170421	8.6	0.37	0.17	2.11	0.0349228	0.558071
MOGS	mannosyl-oligosaccharide glucosidase	ENSG00000115275	5.44	-0.35	0.17	-2.11	0.0349468	0.558071
SULF1	sulfatase 1	ENSG00000137573	9.32	0.57	0.27	2.11	0.0348969	0.558071
ZNF334	zinc finger protein 334	ENSG00000198185	2.26	-0.73	0.35	-2.11	0.0349218	0.558071
L3MBTL1	L3MBTL histone methyl-lysine binding protein 1	ENSG00000185513	2.15	-0.85	0.4	-2.11	0.0352577	0.560063
PILRA	paired immunoglobin like type 2 receptor alpha	ENSG00000085514	1.85	-0.75	0.36	-2.1	0.0352973	0.560063
PRKAR1A	protein kinase cAMP-dependent type I regulatory subunit alpha	ENSG00000108946	7.43	0.27	0.13	2.11	0.0351348	0.560063
RIN1	Ras and Rab interactor 1	ENSG00000174791	1.94	-0.68	0.32	-2.11	0.0351824	0.560063
RWDD3	RWD domain containing 3	ENSG00000122481	1.81	-0.75	0.36	-2.1	0.0353899	0.560063
ZBTB25	zinc finger and BTB domain containing 25	ENSG00000089775	3.72	-0.57	0.27	-2.1	0.0353989	0.560063
ZNF267	zinc finger protein 267	ENSG00000185947	2	0.71	0.34	2.1	0.0353651	0.560063
DUSP2	dual specificity phosphatase 2	ENSG00000158050	2.26	1.03	0.49	2.1	0.0355411	0.560849
LRRN1	leucine rich repeat neuronal 1	ENSG00000175928	2.99	0.91	0.43	2.1	0.0355862	0.560849
LRRN1	leucine rich repeats and calponin homology domain containing 4	ENSG00000175928	2.99	0.91	0.43	2.1	0.0355862	0.560849
PILRB	STAG3L5P-PVRIG2P-PILRB readthrough	ENSG00000121716	1.31	-0.86	0.41	-2.1	0.0356751	0.56098
PILRB	paired immunoglobin like type 2 receptor beta	ENSG00000121716	1.31	-0.86	0.41	-2.1	0.0356751	0.56098
STAT2	signal transducer and activator of transcription 2	ENSG00000170581	5.88	-0.36	0.17	-2.1	0.0356862	0.56098
CAPRIN2	caprin family member 2	ENSG00000110888	4.65	-0.46	0.22	-2.1	0.0358538	0.561449
RWDD4	RWD domain containing 4	ENSG00000182552	4.19	0.38	0.18	2.1	0.0359484	0.562211
RWDD4	RWD domain containing 4 pseudogene 2	ENSG00000182552	4.19	0.38	0.18	2.1	0.0359484	0.562211
COL16A1	collagen type XVI alpha 1 chain	ENSG00000084636	9.88	-0.56	0.27	-2.09	0.0362325	0.563275
PRDM16	PR/SET domain 16	ENSG00000142611	5.12	-0.35	0.17	-2.09	0.0362029	0.563275
PRRT1	proline rich transmembrane protein 1	ENSG00000204314	1.19	-0.98	0.47	-2.1	0.0360684	0.563275
THBS1	thrombospondin 1	ENSG00000137801	9.96	0.29	0.14	2.09	0.036177	0.563275
TMEM106A	transmembrane protein 106A	ENSG00000184988	2.74	0.86	0.41	2.09	0.0362467	0.563275
HOXA5	homeobox A5	ENSG00000106004	1.88	-0.74	0.35	-2.09	0.036295	0.56331
KANTR	KANTR integral membrane protein	ENSG00000232593	3.28	-0.61	0.29	-2.09	0.0363591	0.563589
ABCE1	ATP binding cassette subfamily E member 1	ENSG00000164163	5.3	0.38	0.18	2.09	0.036737	0.565126
ADAMTSL3	ADAMTS like 3	ENSG00000156218	4.07	-0.43	0.2	-2.09	0.0367776	0.565126
ARL8B	ADP ribosylation factor like GTPase 8B	ENSG00000134108	6.02	0.35	0.17	2.07	0.038159	0.565126
B3GNT2	UDP-GlcNAc:betaGal beta-1,3-N-acetylglucosaminyltransferase 2	ENSG00000170340	5.7	0.36	0.18	2.08	0.037904	0.565126
CAPN3	calpain 3	ENSG00000092529	1.52	-0.81	0.39	-2.09	0.0367853	0.565126
CBFB	core-binding factor subunit beta	ENSG00000067955	4.49	0.4	0.19	2.08	0.0372435	0.565126
CCT4	chaperonin containing TCP1 subunit 4	ENSG00000115484	6.93	0.25	0.12	2.08	0.0378757	0.565126
CD302	CD302 molecule	ENSG00000241399	5.33	-0.36	0.17	-2.08	0.0374516	0.565126
CDC123	cell division cycle 123	ENSG00000151465	5.07	0.32	0.15	2.08	0.0373262	0.565126
COL5A3	collagen type V alpha 3 chain	ENSG00000080573	4.79	-0.58	0.28	-2.09	0.0365582	0.565126
COQ8B	coenzyme Q8B	ENSG00000123815	4.07	-0.47	0.23	-2.08	0.0379148	0.565126
CORIN	corin, serine peptidase	ENSG00000145244	1.24	0.87	0.42	2.08	0.0378328	0.565126
CRABP2	cellular retinoic acid binding protein 2	ENSG00000143320	1.78	0.77	0.37	2.08	0.0374811	0.565126
DNASE1	deoxyribonuclease 1	ENSG00000213918	3.37	-0.47	0.22	-2.07	0.0382393	0.565126
FGFR3	fibroblast growth factor receptor 3	ENSG00000068078	3.37	-0.74	0.35	-2.09	0.0367656	0.565126
HDHD3	haloacid dehalogenase like hydrolase domain containing 3	ENSG00000119431	3.33	-0.53	0.25	-2.09	0.0366377	0.565126
HIC2	HIC ZBTB transcriptional repressor 2	ENSG00000169635	2.15	-0.67	0.32	-2.08	0.0376843	0.565126
INPPL1	inositol polyphosphate phosphatase like 1	ENSG00000165458	6.89	-0.33	0.16	-2.07	0.0381746	0.565126
KCTD16	potassium channel tetramerization domain containing 16	ENSG00000183775	3.2	0.65	0.31	2.08	0.0378345	0.565126
KLC1	kinesin light chain 1	ENSG00000126214	5.28	-0.47	0.23	-2.09	0.0368474	0.565126
LURAP1L	leucine rich adaptor protein 1 like	ENSG00000153714	5.56	-0.41	0.2	-2.07	0.0380836	0.565126
OAT	ornithine aminotransferase	ENSG00000065154	6.93	0.27	0.13	2.08	0.0375729	0.565126
PDE6B	phosphodiesterase 6B	ENSG00000133256	2.34	-0.59	0.28	-2.08	0.037099	0.565126
PIGG	phosphatidylinositol glycan anchor biosynthesis class G	ENSG00000174227	4.76	-0.48	0.23	-2.08	0.0376215	0.565126
PLXNB1	plexin B1	ENSG00000164050	7.85	-0.48	0.23	-2.08	0.037751	0.565126
PPP1R36	protein phosphatase 1 regulatory subunit 36	ENSG00000165807	0.53	-1.02	0.49	-2.08	0.0379448	0.565126
SEC23A	SEC23 homolog A, COPII coat complex component	ENSG00000100934	7.78	0.33	0.16	2.09	0.0367761	0.565126
SEZ6L2	seizure related 6 homolog like 2	ENSG00000174938	5.19	0.34	0.16	2.07	0.0380508	0.565126
SLC25A37	solute carrier family 25 member 37	ENSG00000147454	4.69	-0.65	0.31	-2.07	0.0382369	0.565126
ST8SIA4	ST8 alpha-N-acetyl-neuraminide alpha-2,8-sialyltransferase 4	ENSG00000113532	3.64	0.77	0.37	2.08	0.0371937	0.565126
TMEM107	transmembrane protein 107	ENSG00000179029	2.96	-0.55	0.26	-2.07	0.0381509	0.565126
TMEM200A	transmembrane protein 200A	ENSG00000164484	3.21	0.56	0.27	2.08	0.0374684	0.565126
TMEM94	transmembrane protein 94	ENSG00000177728	5.29	-0.35	0.17	-2.08	0.0376681	0.565126
UST	uronyl 2-sulfotransferase	ENSG00000111962	3.22	0.51	0.24	2.08	0.0374224	0.565126
UTP20	UTP20 small subunit processome component	ENSG00000120800	3.82	0.4	0.19	2.07	0.0382604	0.565126
UTP3	UTP3 small subunit processome component	ENSG00000132467	4.11	0.49	0.23	2.08	0.0371329	0.565126
ZNF431	zinc finger protein 431	ENSG00000196705	3.22	-0.56	0.27	-2.08	0.0379346	0.565126
ZNF83	zinc finger protein 83	ENSG00000167766	6.11	-0.56	0.27	-2.07	0.0382107	0.565126
EXOG	exo/endonuclease G	ENSG00000157036	4.28	-0.55	0.27	-2.07	0.0383242	0.565386
SBNO2	strawberry notch homolog 2	ENSG00000064932	5.27	-0.49	0.24	-2.07	0.0384526	0.565915
TMX1	thioredoxin related transmembrane protein 1	ENSG00000139921	4.5	0.4	0.19	2.07	0.0384135	0.565915
CDK5RAP3	CDK5 regulatory subunit associated protein 3	ENSG00000108465	2.42	-0.75	0.36	-2.07	0.03862	0.566287
NUF2	NUF2 component of NDC80 kinetochore complex	ENSG00000143228	0.68	1.03	0.5	2.07	0.0386253	0.566287
SRP9	signal recognition particle 9	ENSG00000143742	6.75	0.32	0.15	2.07	0.0386673	0.566287
SRP9	signal recognition particle 9 pseudogene 1	ENSG00000143742	6.75	0.32	0.15	2.07	0.0386673	0.566287
TAOK1	TAO kinase 1	ENSG00000160551	6.21	0.3	0.15	2.07	0.0387094	0.566287
TWF1	twinfilin actin binding protein 1	ENSG00000151239	5.68	0.44	0.21	2.07	0.0386327	0.566287
TSC22D4	TSC22 domain family member 4	ENSG00000166925	4.62	-0.35	0.17	-2.07	0.0388594	0.567802
MSN	moesin	ENSG00000147065	9.18	0.3	0.15	2.06	0.0392208	0.570896
SEMA5B	semaphorin 5B	ENSG00000082684	4.52	-0.65	0.32	-2.06	0.0392225	0.570896
SPIN3	spindlin family member 3	ENSG00000204271	2.89	-0.49	0.24	-2.06	0.0391817	0.570896
ZNF211	zinc finger protein 211	ENSG00000121417	4.02	-0.46	0.22	-2.06	0.0392578	0.570896
CSF1	colony stimulating factor 1	ENSG00000184371	4.44	-0.49	0.24	-2.06	0.0394248	0.571964
EZH1	enhancer of zeste 1 polycomb repressive complex 2 subunit	ENSG00000108799	5.65	-0.32	0.16	-2.06	0.03963	0.57358
SLC2A3	solute carrier family 2 member 3	ENSG00000059804	7.18	-0.39	0.19	-2.06	0.0396146	0.57358
AKAP17A	A-kinase anchoring protein 17A	ENSG00000197976	5.52	-0.42	0.2	-2.06	0.0397264	0.574296
ACP6	acid phosphatase 6, lysophosphatidic	ENSG00000162836	3.91	-0.62	0.3	-2.05	0.0401017	0.57557
CNNM3	cyclin and CBS domain divalent metal cation transport mediator 3	ENSG00000168763	4.28	-0.42	0.21	-2.05	0.040012	0.57557
DMTN	diabetes mellitus, transient neonatal	ENSG00000158856	1.96	-0.85	0.41	-2.05	0.040387	0.57557
DMTN	dematin actin binding protein	ENSG00000158856	1.96	-0.85	0.41	-2.05	0.040387	0.57557
DTX3	deltex E3 ubiquitin ligase 3	ENSG00000178498	6.28	-0.42	0.21	-2.05	0.0401371	0.57557
ECHDC2	enoyl-CoA hydratase domain containing 2	ENSG00000121310	5.47	-0.6	0.29	-2.05	0.0403065	0.57557
GCHFR	GTP cyclohydrolase I feedback regulator	ENSG00000137880	1.21	-0.86	0.42	-2.05	0.0404264	0.57557
GNG12	G protein subunit gamma 12	ENSG00000172380	7.96	0.26	0.13	2.05	0.0404182	0.57557
IGSF3	immunoglobulin superfamily member 3	ENSG00000143061	5.91	0.42	0.21	2.05	0.0400292	0.57557
LANCL2	LanC like glutathione S-transferase 2	ENSG00000132434	3.55	0.51	0.25	2.05	0.0400559	0.57557
PHF8	PHD finger protein 8	ENSG00000172943	4.7	-0.39	0.19	-2.05	0.0402878	0.57557
PLXNC1	plexin C1	ENSG00000136040	2.69	-0.58	0.28	-2.05	0.040291	0.57557
TC2N	tandem C2 domains, nuclear	ENSG00000165929	1.75	0.92	0.45	2.05	0.040252	0.57557
TUBG2	tubulin gamma 2	ENSG00000037042	4.82	-0.45	0.22	-2.05	0.0399153	0.57557
EPS8	epidermal growth factor receptor pathway substrate 8	ENSG00000151491	7.48	0.25	0.12	2.05	0.0405726	0.576295
NAP1L4	nucleosome assembly protein 1 like 4	ENSG00000205531	6.52	0.25	0.12	2.05	0.0406544	0.576295
PTPRK	protein tyrosine phosphatase receptor type K	ENSG00000152894	3.69	0.49	0.24	2.05	0.040701	0.576295
RYR2	ryanodine receptor 2	ENSG00000198626	5.9	-0.3	0.15	-2.05	0.0407129	0.576295
SRPX2	sushi repeat containing protein X-linked 2	ENSG00000102359	2.33	0.62	0.3	2.05	0.0406262	0.576295
ADCY1	adenylate cyclase 1	ENSG00000164742	1.69	-0.7	0.34	-2.05	0.0408532	0.576671
CRISPLD1	cysteine rich secretory protein LCCL domain containing 1	ENSG00000121005	3.86	0.7	0.34	2.05	0.0407953	0.576671
HTR1B	5-hydroxytryptamine receptor 1B	ENSG00000135312	4.55	0.5	0.24	2.04	0.0408809	0.576671
COL8A2	collagen type VIII alpha 2 chain	ENSG00000171812	8.25	-0.36	0.18	-2.04	0.0412496	0.579967
CORO6	coronin 6	ENSG00000167549	3.35	-0.71	0.35	-2.04	0.0412569	0.579967
RASGRP1	RAS guanyl releasing protein 1	ENSG00000172575	0.4	1.22	0.6	2.04	0.0413807	0.581041
FBXL5	F-box and leucine rich repeat protein 5	ENSG00000118564	6.89	0.33	0.16	2.04	0.0414681	0.5816
DHX35	DEAH-box helicase 35	ENSG00000101452	3.6	-0.48	0.23	-2.04	0.0417988	0.582629
KAT8	lysine acetyltransferase 8	ENSG00000103510	5	-0.35	0.17	-2.04	0.0417981	0.582629
KLK5	kallikrein related peptidase 5	ENSG00000167754	3.46	-0.77	0.38	-2.04	0.0418273	0.582629
PYROXD2	pyridine nucleotide-disulphide oxidoreductase domain 2	ENSG00000119943	3.06	-0.56	0.27	-2.04	0.0417765	0.582629
ZNF841	zinc finger protein 841	ENSG00000197608	3.52	-0.63	0.31	-2.04	0.0415961	0.582629
DNAJA4	DnaJ heat shock protein family (Hsp40) member A4	ENSG00000140403	4.29	0.52	0.26	2.03	0.0418955	0.582915
S100A4	S100 calcium binding protein A4	ENSG00000196154	5.27	0.55	0.27	2.03	0.041995	0.583213
YWHAZ	tyrosine 3-monooxygenase/tryptophan 5-monooxygenase activation protein zeta	ENSG00000164924	9.15	0.27	0.13	2.03	0.0420123	0.583213
ARMCX3	armadillo repeat containing X-linked 3	ENSG00000102401	6.69	0.36	0.18	2.03	0.0422282	0.583454
CDK17	cyclin dependent kinase 17	ENSG00000059758	4.68	0.35	0.17	2.03	0.0423559	0.583454
DAAM1	dishevelled associated activator of morphogenesis 1	ENSG00000100592	5.27	0.4	0.2	2.03	0.0421362	0.583454
FBXO46	F-box protein 46	ENSG00000177051	4.34	-0.48	0.24	-2.03	0.0423532	0.583454
MAPK8IP3	mitogen-activated protein kinase 8 interacting protein 3	ENSG00000138834	5.46	-0.58	0.29	-2.03	0.0424006	0.583454
SDR39U1	short chain dehydrogenase/reductase family 39U member 1	ENSG00000100445	4.79	-0.42	0.21	-2.03	0.042309	0.583454
TMED7	transmembrane p24 trafficking protein 7	ENSG00000134970	5.48	0.4	0.2	2.03	0.0424113	0.583454
TRAM1	translocation associated membrane protein 1	ENSG00000067167	6.53	0.28	0.14	2.03	0.0421182	0.583454
TSNAXIP1	translin associated factor X interacting protein 1	ENSG00000102904	0.71	-0.93	0.46	-2.03	0.0425126	0.583926
TSPOAP1	TSPO associated protein 1	ENSG00000005379	6.05	-0.59	0.29	-2.03	0.0425411	0.583926
WDR90	WD repeat domain 90	ENSG00000161996	3.48	-0.46	0.23	-2.03	0.0426302	0.584492
ARSJ	arylsulfatase family member J	ENSG00000180801	5.25	0.52	0.25	2.02	0.0429887	0.58541
C3orf70	chromosome 3 open reading frame 70	ENSG00000187068	6.37	0.34	0.17	2.02	0.0433194	0.58541
CENPF	centromere protein F	ENSG00000117724	2.87	0.7	0.34	2.02	0.0429553	0.58541
ERCC5	ERCC excision repair 5, endonuclease	ENSG00000134899	0.83	-0.91	0.45	-2.02	0.0430226	0.58541
ERMP1	endoplasmic reticulum metallopeptidase 1	ENSG00000099219	4.14	0.4	0.2	2.02	0.0431343	0.58541
MFSD14B	major facilitator superfamily domain containing 14B	ENSG00000148110	5.31	0.36	0.18	2.02	0.043291	0.58541
MTIF3	mitochondrial translational initiation factor 3	ENSG00000122033	4.68	-0.35	0.17	-2.02	0.0431375	0.58541
NAA50	N-alpha-acetyltransferase 50, NatE catalytic subunit	ENSG00000121579	5.93	0.32	0.16	2.02	0.0431457	0.58541
PYGM	glycogen phosphorylase, muscle associated	ENSG00000068976	4.73	-0.42	0.21	-2.02	0.0431675	0.58541
SYNGR1	synaptogyrin 1	ENSG00000100321	3.87	-0.44	0.22	-2.02	0.0433173	0.58541
TMEM120B	transmembrane protein 120B	ENSG00000188735	3.68	-0.57	0.28	-2.02	0.0433057	0.58541
TMEM9B	TMEM9 domain family member B	ENSG00000175348	3.28	0.46	0.23	2.03	0.0428559	0.58541
TSEN54	tRNA splicing endonuclease subunit 54	ENSG00000182173	3.21	-0.58	0.29	-2.02	0.0433177	0.58541
AVIL	advillin	ENSG00000135407	1.59	-0.9	0.45	-2.02	0.0435993	0.586156
CDK20	cyclin dependent kinase 20	ENSG00000156345	2.87	-0.5	0.25	-2.02	0.0435488	0.586156
CELSR2	cadherin EGF LAG seven-pass G-type receptor 2	ENSG00000143126	4.77	-0.36	0.18	-2.02	0.0435114	0.586156
NT5DC1	5'-nucleotidase domain containing 1	ENSG00000178425	3.81	0.44	0.22	2.02	0.0436404	0.586156
SLC25A30	solute carrier family 25 member 30	ENSG00000174032	4.72	-0.32	0.16	-2.02	0.0436622	0.586156
USP21	ubiquitin specific peptidase 25	ENSG00000143258	4.65	-0.34	0.17	-2.02	0.0435698	0.586156
USP21	ubiquitin specific peptidase 21	ENSG00000143258	4.65	-0.34	0.17	-2.02	0.0435698	0.586156
ZNF117	zinc finger protein 117	ENSG00000152926	3.62	-0.65	0.32	-2.02	0.0438143	0.587554
CEBPZ	CCAAT enhancer binding protein zeta	ENSG00000115816	5.35	0.31	0.16	2.01	0.0439853	0.587748
CEBPZ	DNA damage inducible transcript 3	ENSG00000115816	5.35	0.31	0.16	2.01	0.0439853	0.587748
EGR1	early growth response 1	ENSG00000120738	7.44	-1.08	0.54	-2.01	0.044166	0.587748
GOT1	golgi transport 1B	ENSG00000120053	4.07	0.4	0.2	2.02	0.0438847	0.587748
GOT1	glutamic-oxaloacetic transaminase 1	ENSG00000120053	4.07	0.4	0.2	2.02	0.0438847	0.587748
GOT1	golgi transport 1A	ENSG00000120053	4.07	0.4	0.2	2.02	0.0438847	0.587748
HAS3	hyaluronan synthase 3	ENSG00000103044	3.99	-0.52	0.26	-2.01	0.0441168	0.587748
LPCAT2	lysophosphatidylcholine acyltransferase 2	ENSG00000087253	5.04	0.36	0.18	2.01	0.0441563	0.587748
LRP5	LDL receptor related protein 5	ENSG00000162337	7.47	-0.3	0.15	-2.01	0.0441917	0.587748
SIGLEC10	sialic acid binding Ig like lectin 10	ENSG00000142512	1.47	-0.72	0.36	-2.01	0.044066	0.587748
TMEM80	transmembrane protein 80	ENSG00000177042	3.21	-0.49	0.24	-2.01	0.0442133	0.587748
RABL3	RAB, member of RAS oncogene family like 3	ENSG00000144840	4.82	0.35	0.18	2.01	0.0443242	0.588583
BRD2	bromodomain containing 2	ENSG00000204256	7.42	-0.26	0.13	-2.01	0.0443873	0.588782
ABAT	4-aminobutyrate aminotransferase	ENSG00000183044	1.65	-0.76	0.38	-2.01	0.0444609	0.58912
C1QTNF7	C1q and TNF related 7	ENSG00000163145	3.96	-0.49	0.24	-2.01	0.0445506	0.589669
SPEG	striated muscle enriched protein kinase	ENSG00000072195	9.16	-0.5	0.25	-2.01	0.0446065	0.58977
ERCC3	ERCC excision repair 3, TFIIH core complex helicase subunit	ENSG00000163161	5.45	-0.33	0.17	-2.01	0.044784	0.591478
PCED1B	PC-esterase domain containing 1B	ENSG00000179715	3.12	-0.67	0.33	-2	0.0449926	0.593592
MMP28	matrix metallopeptidase 28	ENSG00000271447	6.66	-0.29	0.14	-2	0.0450946	0.594296
STAB1	stabilin 1	ENSG00000010327	5.1	-0.37	0.18	-2	0.0454056	0.59775
CLN5	CLN5 intracellular trafficking protein	ENSG00000102805	3.89	0.4	0.2	2	0.0454962	0.5983
ADCK5	aarF domain containing kinase 5	ENSG00000173137	2.48	-0.61	0.3	-2	0.0459269	0.599708
ADGRL4	adhesion G protein-coupled receptor L4	ENSG00000162618	2.6	0.86	0.43	2	0.0457376	0.599708
CCT8	chaperonin containing TCP1 subunit 8	ENSG00000156261	6.8	0.28	0.14	2	0.0459275	0.599708
DNAJB4	DnaJ heat shock protein family (Hsp40) member B4	ENSG00000162616	6.78	0.39	0.19	2	0.0459118	0.599708
HIF3A	hypoxia inducible factor 3 subunit alpha	ENSG00000124440	6.52	-0.46	0.23	-2	0.0459465	0.599708
INF2	inverted formin 2	ENSG00000203485	6.35	-0.48	0.24	-2	0.0459372	0.599708
MRM1	mitochondrial rRNA methyltransferase 1	ENSG00000278619	2.01	-0.72	0.36	-2	0.0456836	0.599708
ADAM12	ADAM metallopeptidase domain 12	ENSG00000148848	7.28	1.03	0.52	1.99	0.0461977	0.600148
CXCL8	C-X-C motif chemokine ligand 8	ENSG00000169429	0.91	-1.33	0.67	-1.99	0.0463129	0.600148
HMCN1	hemicentin 1	ENSG00000143341	4.79	0.56	0.28	1.99	0.0464288	0.600148
LRRC37B	leucine rich repeat containing 37B	ENSG00000185158	2.72	-0.56	0.28	-1.99	0.0462512	0.600148
PGM2L1	phosphoglucomutase 2 like 1	ENSG00000165434	4.21	0.57	0.29	1.99	0.0464644	0.600148
SDC2	syndecan 2	ENSG00000169439	9.01	0.23	0.12	1.99	0.0465201	0.600148
SLC2A9	solute carrier family 2 member 9	ENSG00000109667	1.39	-0.81	0.41	-1.99	0.046492	0.600148
SNRPA	small nuclear ribonucleoprotein polypeptide A	ENSG00000077312	4.77	-0.34	0.17	-1.99	0.0464833	0.600148
TNFRSF14	TNF receptor superfamily member 14	ENSG00000157873	4.03	-0.57	0.29	-1.99	0.0462312	0.600148
TUBGCP6	tubulin gamma complex associated protein 6	ENSG00000128159	5.54	-0.43	0.22	-1.99	0.046403	0.600148
FAM114A1	family with sequence similarity 114 member A1	ENSG00000197712	6.97	0.24	0.12	1.99	0.0466385	0.601042
RTKN	rhotekin	ENSG00000114993	3.77	-0.41	0.2	-1.99	0.0468248	0.602248
STK36	serine/threonine kinase 36	ENSG00000163482	3.66	-0.52	0.26	-1.99	0.0468459	0.602248
STX12	syntaxin 12	ENSG00000117758	6.43	0.33	0.16	1.99	0.046929	0.602248
UNKL	unk like zinc finger	ENSG00000059145	4.16	-0.42	0.21	-1.99	0.0468912	0.602248
CEBPB	CCAAT enhancer binding protein beta	ENSG00000172216	5.76	-0.39	0.2	-1.99	0.0469924	0.602429
ADIPOR2	adiponectin receptor 2	ENSG00000006831	5.59	0.3	0.15	1.98	0.0471603	0.603037
ARID3B	AT-rich interaction domain 3B	ENSG00000179361	3.3	-0.54	0.27	-1.98	0.0471611	0.603037
ICAM5	intercellular adhesion molecule 5	ENSG00000105376	5.68	-1.01	0.51	-1.98	0.0472371	0.603037
NDUFA4L2	NDUFA4 mitochondrial complex associated like 2	ENSG00000185633	8.4	-0.38	0.19	-1.98	0.0472329	0.603037
PTPRJ	protein tyrosine phosphatase receptor type J	ENSG00000149177	5.37	0.33	0.17	1.98	0.0474087	0.603339
SRSF5	serine and arginine rich splicing factor 5	ENSG00000100650	7.27	-0.47	0.24	-1.98	0.0473263	0.603339
TIMM23	translocase of inner mitochondrial membrane 23	ENSG00000265354	5.14	0.33	0.16	1.98	0.0473633	0.603339
FGF1	fibroblast growth factor 1	ENSG00000113578	5.26	0.47	0.24	1.98	0.0475358	0.604328
ASPG	asparaginase	ENSG00000166183	4.87	-0.64	0.32	-1.98	0.0476466	0.604479
GATAD1	GATA zinc finger domain containing 1	ENSG00000157259	5.91	-0.28	0.14	-1.98	0.0476076	0.604479
PHLDA1	pleckstrin homology like domain family A member 1	ENSG00000139289	4.17	-0.65	0.33	-1.98	0.0477711	0.605123
UBE2QL1	ubiquitin conjugating enzyme E2 Q family like 1	ENSG00000215218	0.52	1.04	0.52	1.98	0.0480032	0.607114
FAM167B	family with sequence similarity 167 member B	ENSG00000183615	2.62	-0.57	0.29	-1.97	0.0483557	0.61031
ZNF717	zinc finger protein 717	ENSG00000227124	2.37	-0.71	0.36	-1.97	0.0483454	0.61031
ERN1	endoplasmic reticulum to nucleus signaling 1	ENSG00000178607	3.29	-0.56	0.28	-1.97	0.0484887	0.610727
WDR6	WD repeat domain 6	ENSG00000178252	6.99	-0.37	0.19	-1.97	0.0484621	0.610727
TULP4	TUB like protein 4	ENSG00000130338	4.24	0.43	0.22	1.97	0.048592	0.611399
BMP2	bone morphogenetic protein 2	ENSG00000125845	1.99	0.99	0.5	1.97	0.0486666	0.611709
ISM1	isthmin 1	ENSG00000101230	2.85	-0.61	0.31	-1.97	0.0487353	0.611943
CALM1	calmodulin 1	ENSG00000198668	9.25	0.28	0.14	1.97	0.0488881	0.613233
MAN2C1	mannosidase alpha class 2C member 1	ENSG00000140400	6.08	-0.52	0.26	-1.97	0.0489602	0.613266
E2F1	E2F transcription factor 1	ENSG00000101412	2.01	0.74	0.38	1.97	0.0491442	0.614009
KCNB1	potassium voltage-gated channel subfamily B member 1	ENSG00000158445	2.51	-0.63	0.32	-1.97	0.0491508	0.614009
HAGH	hydroxyacylglutathione hydrolase	ENSG00000063854	5.34	-0.34	0.17	-1.97	0.0493174	0.615192
SLC39A14	solute carrier family 39 member 14	ENSG00000104635	6.18	0.29	0.15	1.97	0.0493461	0.615192
PER1	period circadian regulator 1	ENSG00000179094	6.94	-0.53	0.27	-1.96	0.0494469	0.615821
CLCN2	chloride voltage-gated channel 2	ENSG00000114859	1.6	-0.75	0.38	-1.96	0.05012	0.615853
EVA1B	eva-1 homolog B	ENSG00000142694	4.8	-0.34	0.17	-1.96	0.0502716	0.615853
FAM189B	endosomal transmembrane epsin interactor 3	ENSG00000160767	4.58	-0.33	0.17	-1.96	0.0503056	0.615853
HDAC7	histone deacetylase 7	ENSG00000061273	6.77	-0.29	0.15	-1.96	0.0498064	0.615853
HDAC7	histone deacetylase 9	ENSG00000061273	6.77	-0.29	0.15	-1.96	0.0498064	0.615853
HELZ2	helicase with zinc finger 2	ENSG00000130589	3.62	-0.45	0.23	-1.96	0.0501549	0.615853
MELTF	melanotransferrin	ENSG00000163975	0.74	1.03	0.53	1.96	0.0502928	0.615853
NAB2	NGFI-A binding protein 2	ENSG00000166886	5.47	-0.35	0.18	-1.96	0.0500071	0.615853
NRP2	neuropilin 2	ENSG00000118257	6.74	0.25	0.13	1.96	0.0500705	0.615853
NRP2	neural EGFL like 2	ENSG00000118257	6.74	0.25	0.13	1.96	0.0500705	0.615853
PAM	peptidylglycine alpha-amidating monooxygenase	ENSG00000145730	6.96	0.35	0.18	1.96	0.0496567	0.615853
PAM	MYC binding protein 2	ENSG00000145730	6.96	0.35	0.18	1.96	0.0496567	0.615853
PCNA	proliferating cell nuclear antigen	ENSG00000132646	4.89	0.46	0.23	1.96	0.0495623	0.615853
PHACTR2	phosphatase and actin regulator 2	ENSG00000112419	4.92	0.35	0.18	1.96	0.0501108	0.615853
RPN1	proteasome 26S subunit ubiquitin receptor, non-ATPase 2	ENSG00000163902	7.04	0.29	0.15	1.96	0.0495168	0.615853
RPN1	ribophorin I	ENSG00000163902	7.04	0.29	0.15	1.96	0.0495168	0.615853
SNRNP70	small nuclear ribonucleoprotein U1 subunit 70	ENSG00000104852	7.55	-0.41	0.21	-1.96	0.0498025	0.615853
TBC1D17	TBC1 domain family member 17	ENSG00000104946	5.41	-0.29	0.15	-1.96	0.0497537	0.615853
UGCG	UDP-glucose ceramide glucosyltransferase	ENSG00000148154	4.77	-0.4	0.2	-1.96	0.0498061	0.615853
NKTR	natural killer cell triggering receptor	ENSG00000114857	5.8	-0.54	0.28	-1.96	0.0504276	0.616729
ADCY3	adenylate cyclase 3	ENSG00000138031	5.03	-0.32	0.17	-1.95	0.0507032	0.617033
ADCY3	adenylate cyclase 8	ENSG00000138031	5.03	-0.32	0.17	-1.95	0.0507032	0.617033
CBX7	chromobox 7	ENSG00000100307	6.45	-0.35	0.18	-1.95	0.0506103	0.617033
GDPD3	glycerophosphodiester phosphodiesterase domain containing 3	ENSG00000102886	2.69	-0.85	0.44	-1.96	0.0505428	0.617033
POU6F1	POU class 6 homeobox 1	ENSG00000184271	3.94	-0.46	0.23	-1.95	0.0507559	0.617033
RAMP2	receptor activity modifying protein 2	ENSG00000131477	4.14	0.59	0.3	1.95	0.0505873	0.617033
TPSAB1	tryptase alpha/beta 1	ENSG00000172236	-0.28	-1.57	0.8	-1.95	0.0507302	0.617033
WIPF3	WAS/WASL interacting protein family member 3	ENSG00000122574	5.61	-0.47	0.24	-1.95	0.0508056	0.617033
CACNA1H	calcium voltage-gated channel subunit alpha1 H	ENSG00000196557	7.56	-0.33	0.17	-1.95	0.0510405	0.618441
LUC7L3	LUC7 like 3 pre-mRNA splicing factor	ENSG00000108848	6.95	-0.49	0.25	-1.95	0.0510504	0.618441
PEAR1	platelet endothelial aggregation receptor 1	ENSG00000187800	5.02	-0.53	0.27	-1.95	0.0510732	0.618441
TUBB6	tubulin beta 6 class V	ENSG00000176014	7.89	0.31	0.16	1.95	0.0511945	0.618685
EDEM3	ER degradation enhancing alpha-mannosidase like protein 3	ENSG00000116406	5.39	0.32	0.16	1.95	0.0512788	0.619091
SLC25A46	solute carrier family 25 member 46	ENSG00000164209	5.07	0.33	0.17	1.95	0.051427	0.620268
CSF1R	colony stimulating factor 1 receptor	ENSG00000182578	4.6	-0.4	0.2	-1.95	0.0515027	0.620569
ASXL2	ASXL transcriptional regulator 2	ENSG00000143970	4.6	0.38	0.2	1.95	0.0516852	0.621069
PRR14	proline rich 14	ENSG00000156858	5.1	-0.37	0.19	-1.95	0.0516965	0.621069
PTPN23	protein tyrosine phosphatase non-receptor type 23	ENSG00000076201	5.75	-0.32	0.16	-1.95	0.051674	0.621069
CPSF7	cleavage and polyadenylation specific factor 7	ENSG00000149532	6.37	-0.38	0.19	-1.94	0.0517831	0.621498
SPATA2L	spermatogenesis associated 2 like	ENSG00000158792	2.4	0.56	0.29	1.94	0.0519051	0.621743
ZNF784	zinc finger protein 784	ENSG00000179922	2.46	-0.58	0.3	-1.94	0.0518709	0.621743
MSI2	musashi RNA binding protein 2	ENSG00000153944	4.38	0.36	0.18	1.94	0.0519803	0.622035
DLGAP5	DLG associated protein 5	ENSG00000126787	1.09	0.86	0.44	1.94	0.0520791	0.622608
NDC80	NDC80 kinetochore complex component	ENSG00000080986	2.54	0.6	0.31	1.94	0.0521972	0.622802
ZBTB16	zinc finger and BTB domain containing 16	ENSG00000109906	6.03	-0.33	0.17	-1.94	0.0521835	0.622802
RAB32	RAB32, member RAS oncogene family	ENSG00000118508	5.77	0.51	0.26	1.94	0.0522884	0.623282
IL6R	interleukin 6 receptor	ENSG00000160712	3.67	-0.45	0.23	-1.94	0.0524141	0.623565
NT5E	5'-nucleotidase ecto	ENSG00000135318	5.97	0.4	0.2	1.94	0.0524112	0.623565
SLC27A3	solute carrier family 27 member 3	ENSG00000143554	4.35	-0.48	0.25	-1.94	0.0525457	0.623916
SMCO4	single-pass membrane protein with coiled-coil domains 4	ENSG00000166002	2.84	0.49	0.25	1.94	0.0525099	0.623916
ABCC4	ATP binding cassette subfamily C member 4	ENSG00000125257	0.9	1.05	0.54	1.93	0.0531045	0.624127
ADAMTS17	ADAM metallopeptidase with thrombospondin type 1 motif 17	ENSG00000140470	3.66	-0.49	0.25	-1.93	0.0535854	0.624127
AMOTL2	angiomotin like 2	ENSG00000114019	8.35	-0.45	0.23	-1.93	0.0539944	0.624127
ANKDD1A	ankyrin repeat and death domain containing 1A	ENSG00000166839	2.8	-0.51	0.26	-1.92	0.0547413	0.624127
ARHGAP33	Rho GTPase activating protein 33	ENSG00000004777	3.98	-0.66	0.34	-1.93	0.0533264	0.624127
ARHGEF1	Rho guanine nucleotide exchange factor 1	ENSG00000076928	5.56	-0.36	0.19	-1.91	0.055588	0.624127
ATP13A1	ATPase 13A1	ENSG00000105726	4.87	-0.39	0.2	-1.91	0.0555845	0.624127
ATXN7L1	ataxin 7 like 1	ENSG00000146776	2.58	-0.51	0.27	-1.93	0.0532573	0.624127
ATXN7L3	ataxin 7 like 3	ENSG00000087152	5.66	-0.26	0.14	-1.93	0.0536837	0.624127
C1QTNF3	C1q and TNF related 3	ENSG00000082196	0.62	1.08	0.56	1.92	0.0546105	0.624127
CCHCR1	coiled-coil alpha-helical rod protein 1	ENSG00000204536	3.46	-0.43	0.22	-1.92	0.0554028	0.624127
CDK2AP2	cyclin dependent kinase 2 associated protein 2	ENSG00000167797	5.84	-0.32	0.17	-1.91	0.0556686	0.624127
CLHC1	clathrin heavy chain linker domain containing 1	ENSG00000162994	2.58	-0.64	0.33	-1.91	0.055689	0.624127
CLK4	CDC like kinase 4	ENSG00000113240	4.84	-0.43	0.23	-1.92	0.0550591	0.624127
COL11A1	collagen type XI alpha 1 chain	ENSG00000060718	3.68	0.72	0.37	1.92	0.0546943	0.624127
CRY1	cryptochrome circadian regulator 1	ENSG00000008405	5.67	0.51	0.26	1.92	0.0543578	0.624127
CSDC2	cold shock domain containing C2	ENSG00000172346	5.5	-0.46	0.24	-1.92	0.0550422	0.624127
CST2	cystatin SA	ENSG00000170369	1.48	0.79	0.41	1.92	0.0547251	0.624127
DDX10	DEAD-box helicase 10	ENSG00000178105	4.86	0.33	0.17	1.91	0.0559199	0.624127
DPT	dermatopontin	ENSG00000143196	1	-0.94	0.49	-1.92	0.0550261	0.624127
EHD4	EH domain containing 4	ENSG00000103966	4.2	0.42	0.22	1.94	0.0526761	0.624127
ETV5	ETS variant transcription factor 5	ENSG00000244405	2.5	0.59	0.31	1.93	0.0535788	0.624127
FAM117A	family with sequence similarity 117 member A	ENSG00000121104	3.88	-0.39	0.2	-1.93	0.054219	0.624127
FCGR2B	Fc gamma receptor IIb	ENSG00000072694	2.01	-1.09	0.57	-1.91	0.0556399	0.624127
FCHSD1	FCH and double SH3 domains 1	ENSG00000197948	4.17	-0.49	0.26	-1.91	0.0559041	0.624127
GLIS2	GLIS family zinc finger 2	ENSG00000126603	5.4	-0.41	0.21	-1.93	0.0537196	0.624127
GNAQ	G protein subunit alpha q	ENSG00000156052	7.08	0.31	0.16	1.92	0.0552145	0.624127
GNB3	G protein subunit beta 3	ENSG00000111664	3.26	-0.6	0.31	-1.93	0.0530351	0.624127
GNB5	G protein subunit beta 5	ENSG00000069966	4.88	0.36	0.18	1.93	0.0536316	0.624127
GPRASP1	G protein-coupled receptor associated sorting protein 1	ENSG00000198932	5.72	-0.39	0.2	-1.92	0.0547173	0.624127
HNRNPR	heterogeneous nuclear ribonucleoprotein R	ENSG00000125944	6.83	0.28	0.14	1.93	0.053291	0.624127
IGFBP5	insulin like growth factor binding protein 5	ENSG00000115461	10.95	-0.22	0.11	-1.92	0.0544319	0.624127
IL33	interleukin 33	ENSG00000137033	7.89	0.23	0.12	1.94	0.0526986	0.624127
KLHL23	kelch like family member 23	ENSG00000213160	4.9	0.38	0.2	1.92	0.055435	0.624127
MAPK3	mitogen-activated protein kinase 3	ENSG00000102882	5.19	-0.35	0.18	-1.92	0.0548959	0.624127
MLF1	myeloid leukemia factor 1	ENSG00000178053	2.09	0.69	0.36	1.92	0.0545747	0.624127
NOTCH3	notch receptor 3	ENSG00000074181	9.63	-0.22	0.11	-1.92	0.0545671	0.624127
PAPSS2	3'-phosphoadenosine 5'-phosphosulfate synthase 2	ENSG00000198682	4.61	0.52	0.27	1.92	0.0548737	0.624127
PI4K2A	phosphatidylinositol 4-kinase type 2 alpha	ENSG00000155252	4.18	0.35	0.18	1.92	0.0544057	0.624127
PIDD1	p53-induced death domain protein 1	ENSG00000177595	3.21	-0.67	0.35	-1.91	0.0560916	0.624127
PLCG1	phospholipase C gamma 1	ENSG00000124181	6.4	-0.35	0.18	-1.93	0.053873	0.624127
POLG	POLG alternative reading frame	ENSG00000140521	5.41	-0.28	0.14	-1.91	0.0555821	0.624127
POLG	DNA polymerase gamma, catalytic subunit	ENSG00000140521	5.41	-0.28	0.14	-1.91	0.0555821	0.624127
POMT2	protein O-mannosyltransferase 2	ENSG00000009830	4.33	-0.33	0.17	-1.92	0.055473	0.624127
PTGIR	prostaglandin I2 receptor	ENSG00000160013	2.75	-0.53	0.27	-1.94	0.0527277	0.624127
RBM15	RNA binding motif protein 15	ENSG00000162775	2.18	-0.6	0.31	-1.94	0.0528289	0.624127
RFNG	RFNG O-fucosylpeptide 3-beta-N-acetylglucosaminyltransferase	ENSG00000169733	5.1	-0.42	0.22	-1.91	0.055961	0.624127
RGS11	regulator of G protein signaling 11	ENSG00000076344	4.58	-1.07	0.56	-1.92	0.0550946	0.624127
RGS9	regulator of G protein signaling 9 binding protein	ENSG00000108370	6.12	-0.47	0.24	-1.92	0.0550496	0.624127
RGS9	regulator of G protein signaling 9	ENSG00000108370	6.12	-0.47	0.24	-1.92	0.0550496	0.624127
RPE65	retinoid isomerohydrolase RPE65	ENSG00000116745	1.51	0.82	0.43	1.91	0.0561098	0.624127
SIPA1	signal-induced proliferation-associated 1	ENSG00000213445	4.98	-0.31	0.16	-1.92	0.054266	0.624127
SIX5	SIX homeobox 5	ENSG00000177045	5.46	-0.28	0.14	-1.93	0.0533805	0.624127
SRPX	sushi repeat containing protein X-linked	ENSG00000101955	4.93	-0.36	0.18	-1.93	0.0530666	0.624127
SUGCT	succinyl-CoA:glutarate-CoA transferase	ENSG00000175600	5.97	0.3	0.16	1.93	0.0540956	0.624127
SULT1E1	sulfotransferase family 1E member 1	ENSG00000109193	5.29	0.62	0.32	1.92	0.0546741	0.624127
SUMF1	sulfatase modifying factor 1	ENSG00000144455	4.7	0.33	0.17	1.93	0.053422	0.624127
TAB1	TGF-beta activated kinase 1 (MAP3K7) binding protein 1	ENSG00000100324	4.95	-0.3	0.15	-1.92	0.054873	0.624127
TANC2	tetratricopeptide repeat, ankyrin repeat and coiled-coil containing 2	ENSG00000170921	3.15	0.45	0.24	1.92	0.0554132	0.624127
TCEA3	transcription elongation factor A3	ENSG00000204219	5.02	-0.41	0.21	-1.93	0.0531199	0.624127
THBD	thrombomodulin	ENSG00000178726	4.53	0.45	0.23	1.91	0.0561262	0.624127
TNRC6C	trinucleotide repeat containing adaptor 6C	ENSG00000078687	4.16	-0.43	0.23	-1.91	0.0561357	0.624127
TTC21A	tetratricopeptide repeat domain 21A	ENSG00000168026	1.63	-0.88	0.46	-1.91	0.0557484	0.624127
UBE2N	ubiquitin conjugating enzyme E2 N	ENSG00000177889	6.12	0.31	0.16	1.93	0.0530115	0.624127
ULK1	unc-51 like autophagy activating kinase 1	ENSG00000177169	5.58	-0.34	0.18	-1.91	0.0559871	0.624127
USP22	ubiquitin specific peptidase 22	ENSG00000124422	7.19	0.26	0.13	1.93	0.0537894	0.624127
ZNF135	zinc finger protein 135	ENSG00000176293	3.76	-0.4	0.21	-1.91	0.0559881	0.624127
ZNF274	zinc finger protein 274	ENSG00000171606	4.21	-0.44	0.23	-1.93	0.0541708	0.624127
ZNF316	zinc finger protein 316	ENSG00000205903	5.29	-0.4	0.21	-1.94	0.0528463	0.624127
SSR3	signal sequence receptor subunit 3	ENSG00000114850	6.64	0.26	0.14	1.91	0.0563594	0.625743
MYEF2	myelin expression factor 2	ENSG00000104177	3.14	-0.48	0.25	-1.91	0.0564398	0.625802
MAP6	microtubule associated protein 6	ENSG00000171533	5.81	-0.43	0.23	-1.91	0.0565434	0.62598
MYRFL	myelin regulatory factor like	ENSG00000166268	1.74	0.67	0.35	1.91	0.0565583	0.62598
SERINC2	serine incorporator 2	ENSG00000168528	2.3	0.57	0.3	1.91	0.0566197	0.626093
GAS8	growth arrest specific 8	ENSG00000141013	3.55	-0.54	0.28	-1.91	0.0567527	0.626431
YIPF5	Yip1 domain family member 5	ENSG00000145817	5.59	0.37	0.19	1.91	0.0567075	0.626431
ADAMTS3	ADAM metallopeptidase with thrombospondin type 1 motif 3	ENSG00000156140	0.23	1.02	0.54	1.89	0.0582468	0.630276
ASAP2	ArfGAP with SH3 domain, ankyrin repeat and PH domain 2	ENSG00000151693	5.3	0.39	0.2	1.9	0.0579416	0.630276
ATP6V1D	ATPase H+ transporting V1 subunit D	ENSG00000100554	5.34	0.3	0.16	1.89	0.058708	0.630276
CASP2	caspase 2	ENSG00000106144	4.52	0.38	0.2	1.9	0.057957	0.630276
CPXM1	carboxypeptidase X, M14 family member 1	ENSG00000088882	2.01	0.63	0.33	1.89	0.0582423	0.630276
DCBLD2	discoidin, CUB and LCCL domain containing 2	ENSG00000057019	6.49	0.3	0.16	1.89	0.0586902	0.630276
DDX3X	DEAD-box helicase 3 X-linked	ENSG00000215301	7.92	0.25	0.13	1.9	0.0573152	0.630276
FAM161B	FAM161 centrosomal protein B	ENSG00000156050	3.07	0.49	0.26	1.9	0.0578283	0.630276
FARP2	FERM, ARH/RhoGEF and pleckstrin domain protein 2	ENSG00000006607	5.39	-0.31	0.17	-1.89	0.0586912	0.630276
FBXL17	F-box and leucine rich repeat protein 17	ENSG00000145743	4.08	0.34	0.18	1.9	0.057596	0.630276
FBXL6	F-box and leucine rich repeat protein 6	ENSG00000182325	2.91	-0.59	0.31	-1.89	0.0587502	0.630276
HMOX2	heme oxygenase 2	ENSG00000103415	4.5	0.34	0.18	1.89	0.0584988	0.630276
HS2ST1	heparan sulfate 2-O-sulfotransferase 1	ENSG00000153936	3.76	0.41	0.22	1.9	0.0579622	0.630276
INTU	inturned planar cell polarity protein	ENSG00000164066	5.96	-0.57	0.3	-1.89	0.0581299	0.630276
LDB1	LIM domain binding 2	ENSG00000198728	6.93	-0.36	0.19	-1.9	0.0580321	0.630276
LDB1	LIM domain binding 1	ENSG00000198728	6.93	-0.36	0.19	-1.9	0.0580321	0.630276
LRRC24	leucine rich repeat containing 24	ENSG00000254402	1.59	-0.75	0.39	-1.9	0.0578329	0.630276
NFATC4	nuclear factor of activated T cells 4	ENSG00000100968	7.09	-0.43	0.23	-1.9	0.0579556	0.630276
PHTF2	putative homeodomain transcription factor 2	ENSG00000006576	5.3	0.35	0.19	1.9	0.0575747	0.630276
PIGW	phosphatidylinositol glycan anchor biosynthesis class W	ENSG00000277161	1.64	0.88	0.47	1.9	0.0571598	0.630276
PLA2G6	phospholipase A2 group VI	ENSG00000184381	3.4	-0.6	0.32	-1.9	0.0575634	0.630276
SERTAD1	SERTA domain containing 1	ENSG00000197019	3.97	0.37	0.2	1.89	0.0586757	0.630276
SH2B1	SH2B adaptor protein 1	ENSG00000178188	5.73	-0.34	0.18	-1.9	0.0575516	0.630276
SLC39A10	solute carrier family 39 member 10	ENSG00000196950	3.94	0.42	0.22	1.89	0.0584819	0.630276
ST3GAL6	ST3 beta-galactoside alpha-2,3-sialyltransferase 6	ENSG00000064225	2.27	0.72	0.38	1.9	0.0575959	0.630276
TMEM165	transmembrane protein 165	ENSG00000134851	6.04	0.28	0.15	1.9	0.0580008	0.630276
TRERF1	transcriptional regulating factor 1	ENSG00000124496	3.66	-0.53	0.28	-1.9	0.0577382	0.630276
TRIM41	tripartite motif containing 41	ENSG00000146063	4.63	-0.3	0.16	-1.89	0.0585087	0.630276
VIPR2	vasoactive intestinal peptide receptor 2	ENSG00000106018	3.6	-0.54	0.29	-1.89	0.0587105	0.630276
WDR59	WD repeat domain 59	ENSG00000103091	4.76	-0.34	0.18	-1.89	0.0583657	0.630276
XRN2	5'-3' exoribonuclease 2	ENSG00000088930	5.84	0.3	0.16	1.89	0.0585798	0.630276
ADPGK	ADP dependent glucokinase	ENSG00000159322	4.56	-0.39	0.21	-1.89	0.0588919	0.631243
CEACAM19	CEA cell adhesion molecule 19	ENSG00000186567	2.39	-0.64	0.34	-1.88	0.0597246	0.631771
HAUS7	HAUS augmin like complex subunit 7	ENSG00000213397	2.54	-0.76	0.4	-1.89	0.059171	0.631771
HEMK1	HemK methyltransferase family member 1	ENSG00000114735	5.11	-0.52	0.28	-1.88	0.0597633	0.631771
HPRT1	hypoxanthine phosphoribosyltransferase 1	ENSG00000165704	3.36	0.51	0.27	1.88	0.0597314	0.631771
ISL1	ISL LIM homeobox 1	ENSG00000016082	1.4	-0.73	0.39	-1.88	0.0597644	0.631771
ITGA11	integrin subunit alpha 11	ENSG00000137809	8.22	0.45	0.24	1.88	0.0595198	0.631771
KCNIP2	potassium voltage-gated channel interacting protein 2	ENSG00000120049	1.2	-0.94	0.5	-1.89	0.0591018	0.631771
KIF23	kinesin family member 23	ENSG00000137807	3.18	0.47	0.25	1.88	0.059676	0.631771
LOX	lysyl oxidase	ENSG00000113083	7.32	0.24	0.13	1.89	0.0592838	0.631771
PIM1	lon peptidase 1, mitochondrial	ENSG00000137193	6.63	-0.34	0.18	-1.89	0.0594179	0.631771
PIM1	Pim-1 proto-oncogene, serine/threonine kinase	ENSG00000137193	6.63	-0.34	0.18	-1.89	0.0594179	0.631771
SEC24D	SEC24 homolog D, COPII coat complex component	ENSG00000150961	6.97	0.29	0.16	1.89	0.0591828	0.631771
SLC25A29	solute carrier family 25 member 29	ENSG00000197119	3.39	-0.69	0.37	-1.88	0.0598193	0.631771
SMCO3	single-pass membrane protein with coiled-coil domains 3	ENSG00000179256	3.23	-0.51	0.27	-1.88	0.059803	0.631771
TM9SF3	transmembrane 9 superfamily member 3	ENSG00000077147	7.38	0.28	0.15	1.89	0.0593095	0.631771
UVSSA	UV stimulated scaffold protein A	ENSG00000163945	4.41	-0.56	0.3	-1.88	0.059548	0.631771
VANGL2	VANGL planar cell polarity protein 2	ENSG00000162738	3.38	-0.71	0.38	-1.88	0.0595898	0.631771
RIMS3	regulating synaptic membrane exocytosis 3	ENSG00000117016	5.84	-0.37	0.2	-1.88	0.059928	0.632081
STX6	syntaxin 6	ENSG00000135823	4.42	-0.34	0.18	-1.88	0.059952	0.632081
MYOM3	myomesin 3	ENSG00000142661	1.12	0.9	0.48	1.88	0.0600194	0.632246
CACNA1S	calcium voltage-gated channel subunit alpha1 S	ENSG00000081248	3.05	-0.7	0.37	-1.87	0.0611083	0.63228
CASQ2	calsequestrin 2	ENSG00000118729	8.58	-0.29	0.16	-1.88	0.0604671	0.63228
CDYL2	chromodomain Y like 2	ENSG00000166446	3.63	0.46	0.24	1.87	0.0610757	0.63228
DENND4B	DENN domain containing 4B	ENSG00000198837	4.98	-0.42	0.22	-1.88	0.0605604	0.63228
EGR3	early growth response 3	ENSG00000179388	0.68	-0.98	0.52	-1.88	0.0602971	0.63228
ENG	endoglin	ENSG00000106991	7	0.48	0.26	1.87	0.0609232	0.63228
GCA	grancalcin	ENSG00000115271	3.82	-0.46	0.25	-1.88	0.0604999	0.63228
HAPLN3	hyaluronan and proteoglycan link protein 3	ENSG00000140511	4.56	-0.4	0.21	-1.88	0.0602189	0.63228
HOXB4	homeobox B4	ENSG00000182742	1.77	-0.65	0.34	-1.87	0.0610958	0.63228
ITCH	itchy E3 ubiquitin protein ligase	ENSG00000078747	5.99	0.29	0.16	1.87	0.0608294	0.63228
ITGA4	integrin subunit alpha 4	ENSG00000115232	4	0.62	0.33	1.87	0.0610521	0.63228
ITGA9	integrin subunit alpha 9	ENSG00000144668	5.92	0.3	0.16	1.87	0.0608839	0.63228
LPCAT1	lysophosphatidylcholine acyltransferase 1	ENSG00000153395	6.08	-0.3	0.16	-1.88	0.0606222	0.63228
MAU2	MAU2 sister chromatid cohesion factor	ENSG00000129933	5.68	-0.29	0.16	-1.88	0.0607399	0.63228
MLLT6	MLLT6, PHD finger containing	ENSG00000275023	6.49	-0.34	0.18	-1.88	0.0602517	0.63228
MORC2	MORC family CW-type zinc finger 2	ENSG00000133422	5.66	-0.26	0.14	-1.88	0.0605877	0.63228
PAGR1	PAXIP1 associated glutamate rich protein 1	ENSG00000280789	3.3	-0.75	0.4	-1.87	0.0609581	0.63228
PTPRG	protein tyrosine phosphatase receptor type G	ENSG00000144724	5.25	0.32	0.17	1.88	0.0605105	0.63228
RPAIN	RPA interacting protein	ENSG00000129197	4.81	-0.35	0.19	-1.88	0.0607318	0.63228
TRO	trophinin	ENSG00000067445	5.26	-0.41	0.22	-1.88	0.060701	0.63228
CRIP1	cannabinoid receptor interacting protein 1	ENSG00000213145	0.15	-1.25	0.67	-1.87	0.0612697	0.633414
CRIP1	cysteine rich protein 1	ENSG00000213145	0.15	-1.25	0.67	-1.87	0.0612697	0.633414
CNNM2	cyclin and CBS domain divalent metal cation transport mediator 2	ENSG00000148842	5.83	1.03	0.55	1.87	0.0615838	0.634516
CRYM	crystallin mu	ENSG00000103316	5.25	-0.32	0.17	-1.87	0.0615411	0.634516
PTTG1	PTTG1 regulator of sister chromatid separation, securin	ENSG00000164611	2.22	0.81	0.43	1.87	0.0615729	0.634516
PATZ1	POZ/BTB and AT hook containing zinc finger 1	ENSG00000100105	5.25	-0.29	0.15	-1.87	0.0617741	0.63594
SEMA4B	semaphorin 4B	ENSG00000185033	5.34	-0.36	0.19	-1.87	0.0618763	0.636457
ADCK1	aarF domain containing kinase 1	ENSG00000063761	1.65	-0.65	0.35	-1.86	0.0622961	0.636585
DPAGT1	dolichyl-phosphate N-acetylglucosaminephosphotransferase 1	ENSG00000172269	4.08	-0.43	0.23	-1.87	0.0620572	0.636585
LFNG	LFNG O-fucosylpeptide 3-beta-N-acetylglucosaminyltransferase	ENSG00000106003	1.91	0.86	0.46	1.86	0.0623572	0.636585
PCED1A	PC-esterase domain containing 1A	ENSG00000132635	4.33	-0.46	0.25	-1.87	0.0619806	0.636585
RAB1A	RAB1A, member RAS oncogene family	ENSG00000138069	7.15	0.23	0.12	1.86	0.062309	0.636585
SIDT1	SID1 transmembrane family member 1	ENSG00000072858	1.36	0.9	0.48	1.86	0.0622685	0.636585
THBS3	thrombospondin 3	ENSG00000169231	5.65	-0.31	0.17	-1.86	0.0623313	0.636585
USP16	ubiquitin specific peptidase 16	ENSG00000156256	5.4	0.31	0.17	1.86	0.0622054	0.636585
USP16	ubiquitin specific peptidase 21	ENSG00000156256	5.4	0.31	0.17	1.86	0.0622054	0.636585
YJEFN3	YjeF N-terminal domain containing 3	ENSG00000250067	2.14	-0.92	0.49	-1.87	0.0621652	0.636585
AASDH	aminoadipate-semialdehyde dehydrogenase	ENSG00000157426	2.96	-0.45	0.24	-1.85	0.063599	0.637077
C11orf24	chromosome 11 open reading frame 24	ENSG00000171067	5.95	0.3	0.16	1.85	0.0639775	0.637077
C2orf68	chromosome 2 open reading frame 68	ENSG00000168887	5.23	-0.34	0.18	-1.86	0.0629155	0.637077
CBLN3	cerebellin 3 precursor	ENSG00000139899	1.74	-0.68	0.37	-1.86	0.0629237	0.637077
CLASP2	cytoplasmic linker associated protein 2	ENSG00000163539	4.58	0.31	0.17	1.86	0.0630814	0.637077
DCAF8	DDB1 and CUL4 associated factor 8	ENSG00000132716	5.57	-0.38	0.21	-1.85	0.0637985	0.637077
DNMBP	dynamin binding protein	ENSG00000107554	4.76	0.35	0.19	1.85	0.0636085	0.637077
ERFE	erythroferrone	ENSG00000178752	0.44	-0.95	0.51	-1.86	0.062868	0.637077
FLOT2	flotillin 2	ENSG00000132589	6.44	-0.25	0.14	-1.85	0.063921	0.637077
FNDC3B	fibronectin type III domain containing 3B	ENSG00000075420	7.32	0.3	0.16	1.86	0.0629381	0.637077
IKBKB	inhibitor of nuclear factor kappa B kinase subunit beta	ENSG00000104365	4.4	-0.31	0.17	-1.85	0.0639916	0.637077
INPP5B	inositol polyphosphate-5-phosphatase B	ENSG00000204084	5.42	-0.46	0.25	-1.85	0.0640051	0.637077
IRAK3	interleukin 1 receptor associated kinase 3	ENSG00000090376	4.46	-0.34	0.18	-1.86	0.0624861	0.637077
LGI4	leucine rich repeat LGI family member 4	ENSG00000153902	5.05	-0.41	0.22	-1.86	0.0633952	0.637077
LIF	LIF interleukin 6 family cytokine	ENSG00000128342	-0.65	-1.54	0.83	-1.85	0.0639435	0.637077
MAP3K7	mitogen-activated protein kinase kinase kinase 7	ENSG00000135341	5.13	0.3	0.16	1.86	0.0633751	0.637077
MROH6	maestro heat like repeat family member 6	ENSG00000204839	0.86	-0.93	0.5	-1.85	0.0636869	0.637077
PCGF3	polycomb group ring finger 3	ENSG00000185619	5.86	-0.33	0.18	-1.86	0.0632573	0.637077
PJA2	praja ring finger ubiquitin ligase 2	ENSG00000198961	8.05	0.24	0.13	1.85	0.0639056	0.637077
POLR2H	RNA polymerase II, I and III subunit H	ENSG00000163882	4.79	-0.41	0.22	-1.86	0.0634497	0.637077
RAPGEFL1	Rap guanine nucleotide exchange factor like 1	ENSG00000108352	0.88	-0.88	0.47	-1.85	0.0641245	0.637077
ROBO3	roundabout guidance receptor 3	ENSG00000154134	4.17	-0.63	0.34	-1.86	0.0633751	0.637077
RSRP1	arginine and serine rich protein 1	ENSG00000117616	6.09	-0.42	0.23	-1.86	0.0628831	0.637077
SATB1	SATB homeobox 1	ENSG00000182568	4.99	-0.37	0.2	-1.85	0.06395	0.637077
SNX21	sorting nexin family member 21	ENSG00000124104	6.29	-0.37	0.2	-1.85	0.0640295	0.637077
SPINT2	serine peptidase inhibitor, Kunitz type 2	ENSG00000167642	5.5	-0.31	0.17	-1.85	0.0641209	0.637077
STK35	serine/threonine kinase 35	ENSG00000125834	4.27	-0.32	0.17	-1.86	0.0629558	0.637077
TMTC3	transmembrane O-mannosyltransferase targeting cadherins 3	ENSG00000139324	4.78	0.34	0.18	1.86	0.0630569	0.637077
UBE2V2	ubiquitin conjugating enzyme E2 V2	ENSG00000169139	5.69	0.3	0.16	1.86	0.0634807	0.637077
WDR91	WD repeat domain 91	ENSG00000105875	3.61	-0.46	0.25	-1.86	0.0630362	0.637077
XYLT2	xylosyltransferase 2	ENSG00000015532	5.25	-0.37	0.2	-1.86	0.0628593	0.637077
ZNF865	zinc finger protein 865	ENSG00000261221	4.33	-0.32	0.17	-1.85	0.0639275	0.637077
ABHD17B	abhydrolase domain containing 17B, depalmitoylase	ENSG00000107362	3.96	0.46	0.25	1.85	0.0643218	0.638519
MOB3B	MOB kinase activator 3B	ENSG00000120162	1.5	-1	0.54	-1.85	0.0644461	0.639065
SYNGAP1	synaptic Ras GTPase activating protein 1	ENSG00000197283	5.25	-0.43	0.23	-1.85	0.0644813	0.639065
ABTB1	ankyrin repeat and BTB domain containing 1	ENSG00000114626	5.81	-0.38	0.21	-1.85	0.0646338	0.640058
CDC14A	cell division cycle 14A	ENSG00000079335	1.7	-0.71	0.38	-1.85	0.0649161	0.640071
LRRC59	leucine rich repeat containing 59	ENSG00000108829	6.55	0.27	0.15	1.85	0.0647812	0.640071
MED12	mediator complex subunit 12	ENSG00000184634	5.07	-0.3	0.16	-1.85	0.0648646	0.640071
PNN	pinin, desmosome associated protein	ENSG00000100941	6.47	-0.34	0.18	-1.85	0.0648454	0.640071
STX16	syntaxin 16	ENSG00000124222	6.34	-0.5	0.27	-1.85	0.064917	0.640071
VANGL1	VANGL planar cell polarity protein 1	ENSG00000173218	4.57	0.39	0.21	1.85	0.0649492	0.640071
NR2C1	nuclear receptor subfamily 2 group C member 1	ENSG00000120798	4.2	-0.45	0.24	-1.84	0.0650932	0.640974
ZNF574	zinc finger protein 574	ENSG00000105732	3.66	-0.37	0.2	-1.84	0.0651712	0.641226
AHSA1	activator of HSP90 ATPase activity 1	ENSG00000100591	6.24	0.28	0.15	1.84	0.0656684	0.641401
AMER2	APC membrane recruitment protein 2	ENSG00000165566	3.21	0.79	0.43	1.83	0.0674545	0.641401
ASAH1	N-acylsphingosine amidohydrolase 1	ENSG00000104763	6.46	0.25	0.14	1.83	0.0676993	0.641401
BRSK1	BR serine/threonine kinase 1	ENSG00000160469	4.02	-0.44	0.24	-1.83	0.0670551	0.641401
CERS6	ceramide synthase 6	ENSG00000172292	5.04	0.31	0.17	1.83	0.0674231	0.641401
CNKSR3	CNKSR family member 3	ENSG00000153721	4.77	0.35	0.19	1.83	0.066964	0.641401
CNTRL	centriolin	ENSG00000119397	3.67	-0.38	0.21	-1.83	0.0679232	0.641401
DENND6B	DENN domain containing 6B	ENSG00000205593	1.59	-0.77	0.42	-1.84	0.0661284	0.641401
DGKQ	diacylglycerol kinase theta	ENSG00000145214	3.55	-0.46	0.25	-1.83	0.066974	0.641401
DIS3L2	DIS3 like 3'-5' exoribonuclease 2	ENSG00000144535	4.1	-0.35	0.19	-1.84	0.0662106	0.641401
EIF4A1	eukaryotic translation initiation factor 4A1	ENSG00000161960	1.64	-0.94	0.51	-1.84	0.0653907	0.641401
EXOSC8	exosome component 8	ENSG00000120699	4.31	-0.37	0.2	-1.83	0.0665392	0.641401
FRY	FRY microtubule binding protein	ENSG00000073910	6.9	0.4	0.22	1.83	0.0679685	0.641401
GID4	GID complex subunit 4 homolog	ENSG00000141034	4.41	-0.3	0.16	-1.83	0.0677263	0.641401
HSBP1L1	heat shock factor binding protein 1 like 1	ENSG00000226742	0.86	-0.85	0.46	-1.84	0.0658937	0.641401
ING5	inhibitor of growth family member 5	ENSG00000168395	4.75	-0.33	0.18	-1.83	0.0670715	0.641401
KIF5B	kinesin family member 5B	ENSG00000170759	8.02	0.28	0.15	1.84	0.0659941	0.641401
LCAT	lecithin-cholesterol acyltransferase	ENSG00000213398	4.57	-0.6	0.33	-1.83	0.0665602	0.641401
LGALS1	galectin 1	ENSG00000100097	8.7	0.2	0.11	1.83	0.0674413	0.641401
LRRC37A2	leucine rich repeat containing 37 member A2	ENSG00000238083	2.59	-0.66	0.36	-1.83	0.0678107	0.641401
LRRC58	leucine rich repeat containing 58	ENSG00000163428	5.04	0.29	0.16	1.84	0.0661063	0.641401
LRRC8D	leucine rich repeat containing 8 VRAC subunit D	ENSG00000171492	1.28	0.73	0.4	1.84	0.0658938	0.641401
MAP3K8	mitogen-activated protein kinase kinase kinase 8	ENSG00000107968	5	-0.43	0.23	-1.84	0.0658632	0.641401
MORF4L1	mortality factor 4 like 1	ENSG00000185787	8.6	0.21	0.12	1.84	0.0663369	0.641401
NCAPG	non-SMC condensin I complex subunit G	ENSG00000109805	2.04	0.6	0.32	1.83	0.066916	0.641401
NLRP1	NLR family pyrin domain containing 1	ENSG00000091592	4.86	-0.42	0.23	-1.84	0.0664918	0.641401
NLRP3	NLR family pyrin domain containing 3	ENSG00000162711	1.63	-0.72	0.39	-1.84	0.066352	0.641401
NPTN	neuroplastin	ENSG00000156642	8	0.24	0.13	1.83	0.067142	0.641401
PLEKHB2	pleckstrin homology domain containing B2	ENSG00000115762	5.66	0.34	0.19	1.83	0.0667605	0.641401
POLRMT	RNA polymerase mitochondrial	ENSG00000099821	4.82	-0.33	0.18	-1.83	0.0673611	0.641401
PPOX	hypocretin neuropeptide precursor	ENSG00000143224	3.98	-0.4	0.22	-1.83	0.0671024	0.641401
PPOX	protoporphyrinogen oxidase	ENSG00000143224	3.98	-0.4	0.22	-1.83	0.0671024	0.641401
PPP2R3B	protein phosphatase 2 regulatory subunit B''beta	ENSG00000167393	5.45	-0.57	0.31	-1.83	0.0674072	0.641401
PSMD14	proteasome 26S subunit, non-ATPase 14	ENSG00000115233	5.11	0.31	0.17	1.83	0.0679175	0.641401
RAN	RAN, member RAS oncogene family	ENSG00000132341	7.08	0.27	0.15	1.83	0.0675461	0.641401
RBBP8	RB binding protein 8, endonuclease	ENSG00000101773	3	0.54	0.3	1.83	0.067068	0.641401
RPL26L1	ribosomal protein L26 like 1	ENSG00000037241	3.47	0.39	0.21	1.84	0.0662078	0.641401
SCAMP1	secretory carrier membrane protein 1	ENSG00000085365	4.55	0.31	0.17	1.83	0.0668574	0.641401
SETD4	SET domain containing 4	ENSG00000185917	3.67	-0.38	0.21	-1.84	0.0663774	0.641401
SKIL	SKI like proto-oncogene	ENSG00000136603	5.15	0.31	0.17	1.83	0.0675872	0.641401
SLC17A9	solute carrier family 17 member 9	ENSG00000101194	5	-0.55	0.3	-1.83	0.0678674	0.641401
SOX5	SRY-box transcription factor 5	ENSG00000134532	2.82	-0.48	0.26	-1.83	0.0667455	0.641401
SRP72	signal recognition particle 72	ENSG00000174780	5.96	0.27	0.15	1.84	0.065712	0.641401
TNFAIP3	TNF alpha induced protein 3	ENSG00000118503	2.89	-0.52	0.28	-1.83	0.0671506	0.641401
USP31	ubiquitin specific peptidase 31	ENSG00000103404	2.64	0.51	0.27	1.84	0.0658467	0.641401
USP31	ubiquitin specific peptidase 48	ENSG00000103404	2.64	0.51	0.27	1.84	0.0658467	0.641401
XAF1	XIAP associated factor 1	ENSG00000132530	3.78	-0.36	0.2	-1.83	0.0669368	0.641401
YAF2	YY1 associated factor 2	ENSG00000015153	3.53	0.39	0.21	1.84	0.0659367	0.641401
ZNF10	zinc finger protein 10	ENSG00000256223	3.62	-0.43	0.23	-1.84	0.0658427	0.641401
ZNF175	zinc finger protein 175	ENSG00000105497	3.15	-0.48	0.26	-1.83	0.0672646	0.641401
ZNF577	zinc finger protein 577	ENSG00000161551	3.98	-0.4	0.22	-1.84	0.0657168	0.641401
ZNF780B	zinc finger protein 780B	ENSG00000128000	3.47	-0.43	0.24	-1.84	0.0661418	0.641401
MICU2	mitochondrial calcium uptake 2	ENSG00000165487	4.5	0.31	0.17	1.82	0.0681024	0.642169
ACSL3	acyl-CoA synthetase long chain family member 3	ENSG00000123983	5.47	0.32	0.18	1.82	0.0687996	0.642446
AGA	aspartylglucosaminidase	ENSG00000038002	3.63	0.38	0.21	1.82	0.068603	0.642446
ANKH	ANKH inorganic pyrophosphate transport regulator	ENSG00000154122	5.64	0.37	0.2	1.82	0.0687732	0.642446
ASB6	ankyrin repeat and SOCS box containing 6	ENSG00000148331	4.29	-0.32	0.18	-1.82	0.0690774	0.642446
BRMS1L	BRMS1 like transcriptional repressor	ENSG00000100916	4.08	0.38	0.21	1.82	0.0688795	0.642446
DFFB	DNA fragmentation factor subunit beta	ENSG00000169598	2.24	-0.69	0.38	-1.82	0.069004	0.642446
ENAH	ENAH actin regulator	ENSG00000154380	8.31	0.45	0.25	1.82	0.068272	0.642446
KANK3	KN motif and ankyrin repeat domains 3	ENSG00000186994	4.1	-0.57	0.31	-1.82	0.0689724	0.642446
MAP3K3	mitogen-activated protein kinase kinase kinase 3	ENSG00000198909	6.27	-0.28	0.15	-1.82	0.0687863	0.642446
NCAPG2	non-SMC condensin II complex subunit G2	ENSG00000146918	2.93	0.49	0.27	1.82	0.0685515	0.642446
NME4	NME/NM23 nucleoside diphosphate kinase 4	ENSG00000103202	7.58	-0.31	0.17	-1.82	0.0683693	0.642446
PRPF3	pre-mRNA processing factor 3	ENSG00000117360	5.37	-0.35	0.19	-1.82	0.0687071	0.642446
STRAP	serum response factor binding protein 1	ENSG00000023734	6.48	0.28	0.15	1.82	0.0682949	0.642446
STRAP	serine/threonine kinase receptor associated protein	ENSG00000023734	6.48	0.28	0.15	1.82	0.0682949	0.642446
THOC1	THO complex subunit 1	ENSG00000079134	4.35	-0.42	0.23	-1.82	0.0689417	0.642446
TMEM108	transmembrane protein 108	ENSG00000144868	2.57	0.52	0.29	1.82	0.068612	0.642446
WTIP	WT1 interacting protein	ENSG00000142279	5.48	-0.35	0.19	-1.82	0.0686129	0.642446
ZNF285	zinc finger protein 285	ENSG00000267508	1.7	-0.64	0.35	-1.82	0.0684018	0.642446
SMARCD3	SWI/SNF related, matrix associated, actin dependent regulator of chromatin, subfamily d, member 3	ENSG00000082014	6.65	-0.39	0.22	-1.82	0.0691505	0.642637
C8orf58	chromosome 8 open reading frame 58	ENSG00000241852	3.32	-0.5	0.28	-1.82	0.0692561	0.64313
ARHGAP29	Rho GTPase activating protein 29	ENSG00000137962	4.53	-0.36	0.2	-1.81	0.0710672	0.643438
ARL2BP	ADP ribosylation factor like GTPase 2 binding protein	ENSG00000102931	6.02	0.25	0.14	1.81	0.0700727	0.643438
BATF3	basic leucine zipper ATF-like transcription factor 3	ENSG00000123685	3.51	-0.54	0.3	-1.81	0.070315	0.643438
CCDC120	coiled-coil domain containing 120	ENSG00000147144	2.5	-0.55	0.3	-1.81	0.0703944	0.643438
CD164	CD164 molecule	ENSG00000135535	7.25	0.23	0.13	1.81	0.0708894	0.643438
CFH	complement factor H	ENSG00000000971	5.19	-0.33	0.18	-1.81	0.0706956	0.643438
CHID1	chitinase domain containing 1	ENSG00000177830	4.68	0.3	0.17	1.81	0.0710207	0.643438
CIITA	class II major histocompatibility complex transactivator	ENSG00000179583	1.94	-0.69	0.38	-1.81	0.0702892	0.643438
DNAJB5	DnaJ heat shock protein family (Hsp40) member B5	ENSG00000137094	6.77	0.35	0.2	1.81	0.0701304	0.643438
DPH1	diphthamide biosynthesis 1	ENSG00000108963	4.11	-0.36	0.2	-1.8	0.0711472	0.643438
FAAH	fatty acid 2-hydroxylase	ENSG00000117480	1.39	-0.87	0.48	-1.81	0.0699028	0.643438
FAAH	fatty acid amide hydrolase	ENSG00000117480	1.39	-0.87	0.48	-1.81	0.0699028	0.643438
FRS2	fibroblast growth factor receptor substrate 2	ENSG00000166225	5.16	0.3	0.17	1.81	0.0705331	0.643438
G3BP2	G3BP stress granule assembly factor 2	ENSG00000138757	6.83	0.27	0.15	1.81	0.0709802	0.643438
IRF7	interferon regulatory factor 7	ENSG00000185507	3.02	-0.42	0.23	-1.81	0.0705855	0.643438
KLF11	KLF transcription factor 11	ENSG00000172059	5.79	0.26	0.14	1.81	0.0697461	0.643438
LPGAT1	lysophosphatidylglycerol acyltransferase 1	ENSG00000123684	6.2	0.23	0.13	1.81	0.0700284	0.643438
MMP2	matrix metallopeptidase 2	ENSG00000087245	7.95	0.95	0.53	1.81	0.0704119	0.643438
MMRN1	multimerin 1	ENSG00000138722	4.18	0.63	0.35	1.81	0.0707808	0.643438
MSANTD2	Myb/SANT DNA binding domain containing 2	ENSG00000120458	4.72	-0.48	0.26	-1.81	0.0706701	0.643438
NCBP3	nuclear cap binding subunit 3	ENSG00000074356	5.97	-0.27	0.15	-1.8	0.071097	0.643438
NSDHL	NAD(P) dependent steroid dehydrogenase-like	ENSG00000147383	3.61	0.36	0.2	1.81	0.0702503	0.643438
PDK2	pyruvate dehydrogenase kinase 2	ENSG00000005882	5.99	-0.3	0.16	-1.81	0.0696089	0.643438
PHKA2	phosphorylase kinase regulatory subunit alpha 2	ENSG00000044446	4.01	-0.46	0.25	-1.81	0.0708049	0.643438
PIANP	PILR alpha associated neural protein	ENSG00000139200	3.04	-0.53	0.29	-1.81	0.0700528	0.643438
PLAU	plasminogen activator, urokinase	ENSG00000122861	5.23	-0.36	0.2	-1.81	0.0703003	0.643438
PLCD1	phospholipase C delta 1	ENSG00000187091	4.22	-0.43	0.24	-1.81	0.0695528	0.643438
PRUNE2	prune homolog 2 with BCH domain	ENSG00000106772	5.91	0.34	0.19	1.8	0.0711833	0.643438
RBM6	RNA binding motif protein 6	ENSG00000004534	6.35	-0.42	0.23	-1.81	0.0697631	0.643438
RDX	radixin	ENSG00000137710	6.76	0.3	0.16	1.81	0.0703574	0.643438
RNF213	ring finger protein 213	ENSG00000173821	6.47	-0.24	0.13	-1.81	0.0700176	0.643438
SLC25A27	solute carrier family 25 member 27	ENSG00000153291	2.33	-0.84	0.46	-1.81	0.0695775	0.643438
TMEM161B	transmembrane protein 161B	ENSG00000164180	3.07	-0.44	0.24	-1.81	0.0709886	0.643438
TNFRSF19	TNF receptor superfamily member 19	ENSG00000127863	2.15	0.88	0.49	1.81	0.0703222	0.643438
TRAPPC10	trafficking protein particle complex subunit 10	ENSG00000160218	3.69	0.44	0.24	1.81	0.0701599	0.643438
ZDHHC5	zinc finger DHHC-type palmitoyltransferase 5	ENSG00000156599	5.97	0.28	0.16	1.81	0.0705852	0.643438
OAS1	2'-5'-oligoadenylate synthetase 1	ENSG00000089127	1.9	0.77	0.43	1.8	0.071301	0.644023
PCDHB4	protocadherin beta 4	ENSG00000081818	1.31	0.79	0.44	1.8	0.0713533	0.644023
LYZ	lysozyme	ENSG00000090382	3.05	-0.51	0.28	-1.8	0.0715406	0.644762
ZNF251	zinc finger protein 251	ENSG00000198169	4.44	-0.43	0.24	-1.8	0.0714897	0.644762
SPRED2	sprouty related EVH1 domain containing 2	ENSG00000198369	3.93	0.36	0.2	1.8	0.0716003	0.644824
APBB1	amyloid beta precursor protein binding family B member 1	ENSG00000166313	5.7	-0.26	0.14	-1.8	0.0718844	0.645956
ICAM1	intercellular adhesion molecule 1	ENSG00000090339	3.73	-0.47	0.26	-1.8	0.0718751	0.645956
YAP1	Yes1 associated transcriptional regulator	ENSG00000137693	8.45	0.32	0.18	1.8	0.0718485	0.645956
PPP1R3E	protein phosphatase 1 regulatory subunit 3E	ENSG00000235194	3.16	-0.53	0.3	-1.8	0.072032	0.646807
GRTP1	growth hormone regulated TBC protein 1	ENSG00000139835	0.37	-1.05	0.58	-1.8	0.0720951	0.646899
MLC1	myosin light chain 1	ENSG00000100427	1.08	1.1	0.61	1.8	0.0722514	0.647826
MLC1	modulator of VRAC current 1	ENSG00000100427	1.08	1.1	0.61	1.8	0.0722514	0.647826
CALU	calumenin	ENSG00000128595	10.1	0.24	0.13	1.8	0.072586	0.648449
CDK5R1	cyclin dependent kinase 5 regulatory subunit 1	ENSG00000176749	0.28	-0.98	0.55	-1.8	0.0725439	0.648449
CENPL	centromere protein L	ENSG00000120334	1.56	0.81	0.45	1.8	0.0723859	0.648449
DPP8	dipeptidyl peptidase 8	ENSG00000074603	5.24	0.33	0.18	1.8	0.0724993	0.648449
STK11	serine/threonine kinase 11	ENSG00000118046	5.58	-0.26	0.15	-1.8	0.0724528	0.648449
GPRASP2	G protein-coupled receptor associated sorting protein 2	ENSG00000158301	4.4	-0.38	0.21	-1.79	0.0727138	0.648744
LIN7B	lin-7 homolog B, crumbs cell polarity complex component	ENSG00000104863	2.59	-0.51	0.29	-1.79	0.0727251	0.648744
GANC	glucosidase alpha, neutral C	ENSG00000214013	3.91	-0.33	0.18	-1.79	0.0730284	0.650282
MED27	mediator complex subunit 27	ENSG00000160563	3.83	0.37	0.21	1.79	0.0730571	0.650282
CMPK2	cytidine/uridine monophosphate kinase 2	ENSG00000134326	0.9	0.9	0.5	1.79	0.0731378	0.65043
HNRNPH1	heterogeneous nuclear ribonucleoprotein H1	ENSG00000169045	7.81	-0.26	0.15	-1.79	0.0732667	0.65043
MAPRE1	microtubule associated protein RP/EB family member 1	ENSG00000101367	7.27	0.31	0.17	1.79	0.0732564	0.65043
PSMD12	proteasome 26S subunit, non-ATPase 12	ENSG00000197170	5.06	0.28	0.15	1.79	0.0732864	0.65043
DMWD	DM1 locus, WD repeat containing	ENSG00000185800	5.75	-0.37	0.21	-1.79	0.0733794	0.650783
AAGAB	alpha and gamma adaptin binding protein	ENSG00000103591	3.93	0.53	0.29	1.79	0.0734607	0.650809
AHNAK	AHNAK nucleoprotein	ENSG00000124942	10.53	-0.27	0.15	-1.79	0.0741965	0.650809
BIRC5	baculoviral IAP repeat containing 5	ENSG00000089685	1.9	0.66	0.37	1.79	0.0735302	0.650809
BRD8	bromodomain containing 8	ENSG00000112983	5.41	-0.26	0.15	-1.79	0.07397	0.650809
BTG2	BTG anti-proliferation factor 2	ENSG00000159388	7.75	-0.88	0.49	-1.79	0.0742326	0.650809
CDKN2B	cyclin dependent kinase inhibitor 2B	ENSG00000147883	2.24	0.81	0.45	1.79	0.0739111	0.650809
DDX21	DEAD-box helicase 56	ENSG00000165732	5.74	0.32	0.18	1.79	0.0740332	0.650809
DDX21	DExD-box helicase 21	ENSG00000165732	5.74	0.32	0.18	1.79	0.0740332	0.650809
HYAL2	hyaluronidase 2	ENSG00000068001	4.62	0.56	0.31	1.78	0.0742869	0.650809
KHDC1	KH domain containing 1	ENSG00000135314	0.94	-0.79	0.44	-1.78	0.0742656	0.650809
LAMP2	lysosomal associated membrane protein 2	ENSG00000005893	6.14	0.27	0.15	1.79	0.0742161	0.650809
PCDH9	protocadherin 9	ENSG00000184226	1.32	1.03	0.58	1.79	0.0735771	0.650809
PIGL	phosphatidylinositol glycan anchor biosynthesis class L	ENSG00000108474	2.93	-0.62	0.35	-1.79	0.073975	0.650809
RAB2A	RAB2A, member RAS oncogene family	ENSG00000104388	7.25	0.25	0.14	1.79	0.0738906	0.650809
RHOT2	ras homolog family member T2	ENSG00000140983	5.83	-0.4	0.22	-1.79	0.0740344	0.650809
TMOD2	tropomodulin 2	ENSG00000128872	3.14	-0.39	0.22	-1.79	0.0739039	0.650809
TXNDC9	thioredoxin domain containing 9	ENSG00000115514	3.88	0.4	0.22	1.79	0.0737044	0.650809
GALM	galactose mutarotase	ENSG00000143891	3.05	0.43	0.24	1.78	0.074405	0.650911
STIM1	stromal interaction molecule 1	ENSG00000167323	5.3	-0.26	0.15	-1.78	0.0743717	0.650911
LUC7L	LUC7 like	ENSG00000007392	5.52	-0.47	0.26	-1.78	0.0746501	0.652588
DR1	down-regulator of transcription 1	ENSG00000117505	5.62	0.27	0.15	1.78	0.0749173	0.653989
TRIM16	tripartite motif containing 16	ENSG00000221926	2.36	0.55	0.31	1.78	0.0749009	0.653989
B3GAT1	beta-1,3-glucuronyltransferase 1	ENSG00000109956	2.6	0.65	0.37	1.78	0.075248	0.654077
CERS4	ceramide synthase 4	ENSG00000090661	3.86	-0.39	0.22	-1.78	0.0752353	0.654077
GPR161	G protein-coupled receptor 161	ENSG00000143147	6.01	0.37	0.21	1.78	0.0752482	0.654077
SPOCK1	SPARC (osteonectin), cwcv and kazal like domains proteoglycan 1	ENSG00000152377	4.93	0.97	0.55	1.78	0.0752309	0.654077
TMEM158	transmembrane protein 158	ENSG00000249992	8.27	-0.33	0.19	-1.78	0.075049	0.654077
TUBB2B	tubulin beta 2B class IIb	ENSG00000137285	4.49	0.3	0.17	1.78	0.0752334	0.654077
TAF1B	TATA-box binding protein associated factor, RNA polymerase I subunit B	ENSG00000115750	2.32	0.55	0.31	1.78	0.075313	0.654174
ELF1	E74 like ETS transcription factor 1	ENSG00000120690	5.1	0.31	0.18	1.78	0.0754292	0.654255
ELF1	elongation factor 1	ENSG00000120690	5.1	0.31	0.18	1.78	0.0754292	0.654255
YWHAB	tyrosine 3-monooxygenase/tryptophan 5-monooxygenase activation protein beta	ENSG00000166913	7.71	0.23	0.13	1.78	0.0753979	0.654255
DUSP4	dual specificity phosphatase 4	ENSG00000120875	0.66	1.27	0.71	1.78	0.0757231	0.654946
FSTL1	follistatin like 1	ENSG00000163430	11.16	0.24	0.14	1.78	0.0757153	0.654946
MSL2	MSL complex subunit 2	ENSG00000174579	4.35	-0.35	0.2	-1.78	0.0756676	0.654946
ZNF160	zinc finger protein 160	ENSG00000170949	5.37	-0.4	0.22	-1.78	0.0756279	0.654946
BTN2A2	butyrophilin subfamily 2 member A2	ENSG00000124508	3.09	-0.46	0.26	-1.77	0.0759525	0.656156
CAND1	cullin associated and neddylation dissociated 1	ENSG00000111530	6.33	0.24	0.13	1.77	0.0763239	0.656156
DEGS1	delta 4-desaturase, sphingolipid 1	ENSG00000143753	7.09	0.3	0.17	1.77	0.0762676	0.656156
NKRF	NFKB repressing factor	ENSG00000186416	2.97	0.44	0.25	1.77	0.0762753	0.656156
PLEKHG3	pleckstrin homology and RhoGEF domain containing G3	ENSG00000126822	7.89	-0.31	0.17	-1.77	0.0764237	0.656156
TAX1BP1	Tax1 binding protein 1	ENSG00000106052	6.8	0.27	0.15	1.77	0.0763426	0.656156
TMEM178A	transmembrane protein 178A	ENSG00000152154	3.08	-0.7	0.4	-1.77	0.0764531	0.656156
ZFP2	ZFP2 zinc finger protein	ENSG00000198939	1.6	-0.75	0.42	-1.77	0.0759999	0.656156
PLA2G2A	phospholipase A2 group IIA	ENSG00000188257	2.52	0.9	0.51	1.77	0.0766943	0.657764
GSTM2	glutathione S-transferase mu 2	ENSG00000213366	4.19	-0.61	0.34	-1.77	0.0769299	0.658399
LUC7L2	LUC7 like 2, pre-mRNA splicing factor	ENSG00000146963	4.6	-0.36	0.2	-1.77	0.0768934	0.658399
SEMA4A	semaphorin 4A	ENSG00000196189	1.93	-0.63	0.36	-1.77	0.0768283	0.658399
HPS4	HPS4 biogenesis of lysosomal organelles complex 3 subunit 2	ENSG00000100099	4.03	-0.36	0.21	-1.77	0.0770846	0.658801
KCNG1	potassium voltage-gated channel modifier subfamily G member 1	ENSG00000026559	1.71	0.79	0.45	1.77	0.0770473	0.658801
ATP7B	ATPase copper transporting beta	ENSG00000123191	4.42	-0.46	0.26	-1.76	0.0776053	0.659792
DMAP1	DNA methyltransferase 1 associated protein 1	ENSG00000178028	4.28	-0.41	0.23	-1.76	0.0776408	0.659792
DYNC1I2	dynein cytoplasmic 1 intermediate chain 2	ENSG00000077380	7.17	0.24	0.13	1.77	0.0774156	0.659792
FGF18	fibroblast growth factor 18	ENSG00000156427	2.79	0.74	0.42	1.76	0.0776027	0.659792
HDAC9	histone deacetylase 9	ENSG00000048052	0.59	1.04	0.59	1.77	0.0774984	0.659792
KDM5D	lysine demethylase 5D	ENSG00000012817	0.88	-0.54	0.3	-1.77	0.0774222	0.659792
KRTCAP2	keratinocyte associated protein 2	ENSG00000163463	1.74	-0.79	0.45	-1.76	0.0776861	0.659792
MED13	mediator complex subunit 13	ENSG00000108510	5.52	0.26	0.15	1.76	0.0776749	0.659792
NPRL2	NPR2 like, GATOR1 complex subunit	ENSG00000114388	3.89	-0.46	0.26	-1.77	0.077443	0.659792
ACADVL	acyl-CoA dehydrogenase very long chain	ENSG00000072778	7.56	-0.32	0.18	-1.76	0.0779237	0.660045
ANXA3	annexin A3	ENSG00000138772	4.19	0.36	0.2	1.76	0.0781476	0.660045
MAGI2	membrane associated guanylate kinase, WW and PDZ domain containing 2	ENSG00000187391	4.1	-0.35	0.2	-1.76	0.0779186	0.660045
PANK3	pantothenate kinase 3	ENSG00000120137	5.91	0.32	0.18	1.76	0.077855	0.660045
PARP6	poly(ADP-ribose) polymerase family member 6	ENSG00000137817	5.36	-0.41	0.23	-1.76	0.0779896	0.660045
POLD4	DNA polymerase delta 4, accessory subunit	ENSG00000175482	3.7	-0.41	0.23	-1.76	0.0780481	0.660045
POLD4	DNA polymerase delta interacting protein 2	ENSG00000175482	3.7	-0.41	0.23	-1.76	0.0780481	0.660045
RHBDD3	rhomboid domain containing 3	ENSG00000100263	3.24	-0.45	0.25	-1.76	0.0781289	0.660045
TSPAN9	tetraspanin 9	ENSG00000011105	7.21	0.22	0.12	1.76	0.0779486	0.660045
RNF11	ring finger protein 11	ENSG00000123091	6.72	0.28	0.16	1.76	0.0782276	0.660264
ACCS	1-aminocyclopropane-1-carboxylate synthase homolog (inactive)	ENSG00000110455	3.04	-0.49	0.28	-1.76	0.0783586	0.660534
TPSB2	tryptase alpha/beta 1	ENSG00000197253	-1.37	-3.89	2.21	-1.76	0.0783675	0.660534
TPSB2	tryptase beta 2	ENSG00000197253	-1.37	-3.89	2.21	-1.76	0.0783675	0.660534
TRMT10B	tRNA methyltransferase 10B	ENSG00000165275	2.91	-0.54	0.31	-1.76	0.0784707	0.660948
FN1	fibronectin 1	ENSG00000115414	12.88	0.35	0.2	1.76	0.0785319	0.661008
KLF6	KLF transcription factor 6	ENSG00000067082	8.28	-0.27	0.15	-1.76	0.0786752	0.661304
ZNF662	zinc finger protein 662	ENSG00000182983	3.55	-0.51	0.29	-1.76	0.0786555	0.661304
ZNF212	zinc finger protein 212	ENSG00000170260	3.23	-0.41	0.24	-1.76	0.0787343	0.661346
CADM1	cell adhesion molecule 1	ENSG00000182985	3.67	0.39	0.22	1.76	0.0789241	0.662031
GDPD5	glycerophosphodiester phosphodiesterase domain containing 5	ENSG00000158555	5.03	-0.52	0.29	-1.76	0.0788703	0.662031
RHOB	ras homolog family member B	ENSG00000143878	9.92	-0.28	0.16	-1.76	0.0790197	0.662379
UBXN8	UBX domain protein 8	ENSG00000104691	3.54	0.44	0.25	1.76	0.0791271	0.662825
CENPT	centromere protein T	ENSG00000102901	5.46	-0.39	0.23	-1.75	0.0797106	0.664878
GREM1	gremlin 1, DAN family BMP antagonist	ENSG00000166923	0.6	-1	0.57	-1.75	0.079777	0.664878
MSH5	mutS homolog 5	ENSG00000204410	0.14	-1.01	0.58	-1.75	0.0797058	0.664878
PLEKHG2	pleckstrin homology and RhoGEF domain containing G2	ENSG00000090924	6.84	-0.35	0.2	-1.75	0.0798196	0.664878
PTGER4	prostaglandin E receptor 4	ENSG00000171522	1.62	-0.88	0.5	-1.75	0.0797006	0.664878
RAD52	RAD52 homolog, DNA repair protein	ENSG00000002016	3.1	-0.56	0.32	-1.75	0.0796935	0.664878
STYX	serine/threonine/tyrosine interacting protein	ENSG00000198252	4.39	0.36	0.21	1.75	0.0799075	0.664878
UAP1	UDP-N-acetylglucosamine pyrophosphorylase 1	ENSG00000117143	5.01	0.31	0.17	1.75	0.0799158	0.664878
SPACA6	sperm acrosome associated 6	ENSG00000182310	2.99	-0.63	0.36	-1.75	0.0801277	0.666188
CIRBP	cold inducible RNA binding protein	ENSG00000099622	8.02	-0.41	0.23	-1.75	0.0803524	0.667149
PRKAA1	protein kinase AMP-activated catalytic subunit alpha 1	ENSG00000132356	5.5	0.28	0.16	1.75	0.0803145	0.667149
ZBTB37	zinc finger and BTB domain containing 37	ENSG00000185278	3.6	-0.47	0.27	-1.75	0.0804815	0.667767
WDR27	WD repeat domain 27	ENSG00000184465	3.09	-0.6	0.35	-1.75	0.0805729	0.667926
TRIM47	tripartite motif containing 47	ENSG00000132481	4.57	-0.33	0.19	-1.75	0.0808872	0.66977
PPP1R1A	protein phosphatase 1 regulatory inhibitor subunit 1A	ENSG00000135447	1.55	-0.7	0.4	-1.74	0.0810327	0.670521
ACTRT3	actin related protein T3	ENSG00000184378	0.57	0.95	0.55	1.74	0.0812976	0.670563
ALS2CL	ALS2 C-terminal like	ENSG00000178038	3.94	-0.6	0.34	-1.74	0.0818852	0.670563
APBB3	amyloid beta precursor protein binding family B member 3	ENSG00000113108	4.33	-0.54	0.31	-1.74	0.081998	0.670563
CD74	CD74 molecule	ENSG00000019582	7.56	-0.33	0.19	-1.74	0.0813448	0.670563
COL3A1	collagen type III alpha 1 chain	ENSG00000168542	14.03	0.22	0.13	1.73	0.0828472	0.670563
DMTF1	cyclin D binding myb like transcription factor 1	ENSG00000135164	5.91	-0.41	0.24	-1.73	0.0827767	0.670563
EFNB2	ephrin B2	ENSG00000125266	4.05	0.37	0.21	1.74	0.0817045	0.670563
EPC2	enhancer of polycomb homolog 2	ENSG00000135999	5.04	0.36	0.2	1.74	0.0822217	0.670563
GBA2	glucosylceramidase beta 2	ENSG00000070610	5.76	-0.34	0.19	-1.74	0.0816229	0.670563
GXYLT2	glucoside xylosyltransferase 2	ENSG00000172986	0.79	0.92	0.53	1.74	0.0813164	0.670563
HDX	highly divergent homeobox	ENSG00000165259	1.76	0.68	0.39	1.74	0.0818108	0.670563
HIPK2	homeodomain interacting protein kinase 2	ENSG00000064393	5.13	0.25	0.14	1.74	0.0821874	0.670563
HOOK2	hook microtubule tethering protein 2	ENSG00000095066	3.86	-0.53	0.3	-1.74	0.0821952	0.670563
IKBIP	IKBKB interacting protein	ENSG00000166130	5.09	0.26	0.15	1.74	0.0825542	0.670563
LYRM9	LYR motif containing 9	ENSG00000232859	2.03	-0.67	0.39	-1.74	0.082041	0.670563
METTL17	methyltransferase like 17	ENSG00000165792	5.03	-0.42	0.24	-1.74	0.0816294	0.670563
METTL3	methyltransferase 3, N6-adenosine-methyltransferase complex catalytic subunit	ENSG00000165819	5.05	-0.35	0.2	-1.74	0.0824613	0.670563
MIS18BP1	MIS18 binding protein 1	ENSG00000129534	2.9	0.5	0.29	1.74	0.0817728	0.670563
MSRA	methionine sulfoxide reductase A	ENSG00000175806	3.06	0.43	0.25	1.73	0.0828007	0.670563
MYPOP	myosin heavy chain 2	ENSG00000176182	2.8	-0.45	0.26	-1.74	0.0824123	0.670563
MYPOP	Myb related transcription factor, partner of profilin	ENSG00000176182	2.8	-0.45	0.26	-1.74	0.0824123	0.670563
RNF139	ring finger protein 139	ENSG00000170881	4.97	0.28	0.16	1.74	0.0821047	0.670563
RRP15	ribosomal RNA processing 15 homolog	ENSG00000067533	4	0.35	0.2	1.74	0.0823459	0.670563
SAMD11	sterile alpha motif domain containing 11	ENSG00000187634	4.91	-0.43	0.25	-1.73	0.0828211	0.670563
SLC25A28	solute carrier family 25 member 28	ENSG00000155287	5.01	-0.36	0.21	-1.74	0.0817416	0.670563
SLC8B1	solute carrier family 8 member B1	ENSG00000089060	3.16	-0.49	0.28	-1.74	0.0813076	0.670563
TMEM8B	transmembrane protein 8B	ENSG00000137103	5.11	-0.4	0.23	-1.73	0.0828075	0.670563
TSPAN15	tetraspanin 15	ENSG00000099282	6.41	0.25	0.14	1.74	0.0818594	0.670563
VPS41	VPS41 subunit of HOPS complex	ENSG00000006715	5.43	0.32	0.19	1.74	0.0825164	0.670563
WDR41	WD repeat domain 41	ENSG00000164253	5.32	0.26	0.15	1.74	0.0814283	0.670563
ZFYVE19	zinc finger FYVE-type containing 19	ENSG00000166140	3.98	-0.33	0.19	-1.74	0.0826891	0.670563
ZMIZ2	zinc finger MIZ-type containing 2	ENSG00000122515	5.95	-0.36	0.21	-1.74	0.0822633	0.670563
ARGLU1	arginine and glutamate rich 1	ENSG00000134884	7.26	-0.41	0.24	-1.73	0.0831897	0.670657
DIXDC1	DIX domain containing 1	ENSG00000150764	6.82	0.21	0.12	1.73	0.0832579	0.670657
EFNA4	ephrin A4	ENSG00000243364	1.69	0.62	0.36	1.73	0.0832975	0.670657
ELP6	elongator acetyltransferase complex subunit 6	ENSG00000163832	3.8	0.33	0.19	1.73	0.0830946	0.670657
MELK	maternal embryonic leucine zipper kinase	ENSG00000165304	0.98	0.91	0.52	1.73	0.0832371	0.670657
TMEM42	transmembrane protein 42	ENSG00000169964	3.45	-0.44	0.26	-1.73	0.0831397	0.670657
USF2	upstream transcription factor 2, c-fos interacting	ENSG00000105698	6.37	-0.23	0.13	-1.73	0.0832351	0.670657
ZFC3H1	zinc finger C3H1-type containing	ENSG00000133858	5.31	-0.27	0.15	-1.73	0.0832321	0.670657
ABLIM1	actin binding LIM protein 1	ENSG00000099204	6.76	-0.28	0.16	-1.73	0.0834752	0.671204
FBXL12	F-box and leucine rich repeat protein 12	ENSG00000127452	4.81	-0.32	0.18	-1.73	0.0838732	0.672024
ITGA7	integrin subunit alpha 7	ENSG00000135424	9.13	-0.29	0.17	-1.73	0.0836639	0.672024
MRI1	methylthioribose-1-phosphate isomerase 1	ENSG00000037757	4.92	-0.35	0.2	-1.73	0.0836937	0.672024
MYO6	myosin VI	ENSG00000196586	4.46	0.28	0.16	1.73	0.0837762	0.672024
POM121C	POM121 transmembrane nucleoporin C	ENSG00000272391	4.93	-0.27	0.16	-1.73	0.0838056	0.672024
SPG7	SPG7 matrix AAA peptidase subunit, paraplegin	ENSG00000197912	5.77	-0.39	0.22	-1.73	0.0839068	0.672024
RPF1	NEDD4 E3 ubiquitin protein ligase	ENSG00000117133	4.28	0.32	0.18	1.73	0.0839637	0.672039
RPF1	ribosome production factor 1 homolog	ENSG00000117133	4.28	0.32	0.18	1.73	0.0839637	0.672039
NLN	neurolysin	ENSG00000123213	4.26	0.37	0.22	1.73	0.0840213	0.672061
KLF15	KLF transcription factor 15	ENSG00000163884	2.81	-0.53	0.31	-1.73	0.0841724	0.672389
TSPAN4	tetraspanin 4	ENSG00000214063	5.03	-0.37	0.21	-1.73	0.0841642	0.672389
GPHN	gephyrin	ENSG00000171723	3.28	0.39	0.23	1.73	0.0842681	0.672715
ADGRL3	adhesion G protein-coupled receptor L3	ENSG00000150471	5.95	0.35	0.2	1.72	0.084558	0.672885
ITGA8	integrin subunit alpha 8	ENSG00000077943	1.7	-0.74	0.43	-1.72	0.0846096	0.672885
MUC20	mucin 20, cell surface associated	ENSG00000176945	0.39	-0.97	0.56	-1.73	0.0843629	0.672885
PIK3R3	phosphoinositide-3-kinase regulatory subunit 3	ENSG00000117461	2.13	0.92	0.53	1.73	0.08442	0.672885
RNF208	ring finger protein 208	ENSG00000212864	1.34	-0.8	0.46	-1.72	0.0846195	0.672885
TMEM63A	transmembrane protein 63A	ENSG00000196187	5.25	-0.42	0.24	-1.73	0.0844831	0.672885
CPVL	carboxypeptidase vitellogenic like	ENSG00000106066	2.49	-0.46	0.27	-1.72	0.0847041	0.67312
ATF2	glial cell derived neurotrophic factor	ENSG00000115966	4.95	0.27	0.16	1.72	0.084773	0.673229
ATF2	activating transcription factor 2	ENSG00000115966	4.95	0.27	0.16	1.72	0.084773	0.673229
ABCA8	ATP binding cassette subfamily A member 8	ENSG00000141338	2.2	0.66	0.38	1.72	0.0852256	0.673459
C3orf18	chromosome 3 open reading frame 18	ENSG00000088543	3.4	-0.45	0.26	-1.72	0.0855727	0.673459
CACNB2	calcium voltage-gated channel auxiliary subunit beta 2	ENSG00000165995	1.91	0.82	0.48	1.72	0.0853153	0.673459
CD40	CD40 molecule	ENSG00000101017	1.77	-0.58	0.33	-1.72	0.0851912	0.673459
CPSF2	cleavage and polyadenylation specific factor 2	ENSG00000165934	5.17	0.33	0.19	1.72	0.0855042	0.673459
GJC1	gap junction protein delta 3	ENSG00000182963	5.47	0.3	0.17	1.72	0.0850092	0.673459
GJC1	gap junction protein gamma 1	ENSG00000182963	5.47	0.3	0.17	1.72	0.0850092	0.673459
GON7	GON7 subunit of KEOPS complex	ENSG00000170270	2.25	0.59	0.34	1.72	0.0852844	0.673459
GTF3C2	general transcription factor IIIC subunit 2	ENSG00000115207	4.95	-0.27	0.16	-1.72	0.0850719	0.673459
HOXB3	homeobox B3	ENSG00000120093	3.1	-0.55	0.32	-1.72	0.0855222	0.673459
ITGA5	integrin subunit alpha 5	ENSG00000161638	10.22	0.32	0.19	1.72	0.085095	0.673459
KLHL38	kelch like family member 38	ENSG00000175946	2.87	-0.53	0.31	-1.72	0.0850254	0.673459
TSN	translin	ENSG00000211460	5.71	0.23	0.14	1.72	0.0854409	0.673459
WDHD1	WD repeat and HMG-box DNA binding protein 1	ENSG00000198554	1.93	0.61	0.35	1.72	0.0852302	0.673459
WDR73	WD repeat domain 73	ENSG00000177082	4.21	-0.38	0.22	-1.72	0.0855129	0.673459
KMT2B	lysine methyltransferase 2B	ENSG00000272333	5.53	-0.32	0.19	-1.72	0.0857174	0.673493
RBM33	RNA binding motif protein 33	ENSG00000184863	5.29	-0.42	0.24	-1.72	0.0857423	0.673493
SPPL2B	signal peptide peptidase like 2B	ENSG00000005206	4.72	-0.37	0.21	-1.72	0.085676	0.673493
ATAD2	ATPase family AAA domain containing 2	ENSG00000156802	4.72	0.37	0.22	1.72	0.0860093	0.674724
CDC20	cell division cycle 20	ENSG00000117399	1.61	0.83	0.48	1.72	0.0859895	0.674724
CAMK4	calcium/calmodulin dependent protein kinase IV	ENSG00000152495	2.34	0.48	0.28	1.71	0.0865594	0.675748
CDV3	CDV3 homolog	ENSG00000091527	7	0.23	0.13	1.71	0.086897	0.675748
CRAMP1	cramped chromatin regulator homolog 1	ENSG00000007545	3.88	-0.47	0.27	-1.71	0.086527	0.675748
ENDOV	endonuclease V	ENSG00000173818	3.54	-0.36	0.21	-1.71	0.0867708	0.675748
FAHD1	fumarylacetoacetate hydrolase domain containing 1	ENSG00000180185	4.38	0.35	0.21	1.71	0.0864341	0.675748
MAFB	MAF bZIP transcription factor B	ENSG00000204103	2.76	0.43	0.25	1.71	0.0866399	0.675748
MEF2C	myocyte enhancer factor 2C	ENSG00000081189	5.64	0.34	0.2	1.71	0.08676	0.675748
PRX	peroxiredoxin 6	ENSG00000105227	3.04	-0.42	0.25	-1.71	0.0864966	0.675748
PRX	periaxin	ENSG00000105227	3.04	-0.42	0.25	-1.71	0.0864966	0.675748
PTPN21	protein tyrosine phosphatase non-receptor type 21	ENSG00000070778	6.25	0.25	0.15	1.71	0.0868637	0.675748
STAC	SH3 and cysteine rich domain	ENSG00000144681	4.46	-0.36	0.21	-1.72	0.0863169	0.675748
TBXA2R	thromboxane A2 receptor	ENSG00000006638	4.67	-0.34	0.2	-1.71	0.0867479	0.675748
TMEM240	transmembrane protein 240	ENSG00000205090	2.69	-0.57	0.34	-1.71	0.0869135	0.675748
TNFRSF21	TNF receptor superfamily member 21	ENSG00000146072	0.69	1.12	0.66	1.71	0.0867482	0.675748
ZNF860	zinc finger protein 860	ENSG00000197385	1.94	0.57	0.33	1.71	0.0864524	0.675748
AHDC1	AT-hook DNA binding motif containing 1	ENSG00000126705	5.62	-0.38	0.22	-1.71	0.0871404	0.675997
ATP1B2	ATPase Na+/K+ transporting subunit beta 2	ENSG00000129244	4.2	-0.44	0.26	-1.7	0.0883274	0.675997
BAZ2A	bromodomain adjacent to zinc finger domain 2A	ENSG00000076108	6.15	-0.28	0.17	-1.71	0.0880976	0.675997
CCDC6	coiled-coil domain containing 6	ENSG00000108091	5.44	0.31	0.18	1.71	0.0870497	0.675997
CCL3L3	C-C motif chemokine ligand 3 like 3	ENSG00000276085	0.12	-1.03	0.6	-1.71	0.0875522	0.675997
CDPF1	cysteine rich DPF motif domain containing 1	ENSG00000205643	3.01	-0.4	0.23	-1.7	0.0883157	0.675997
CPLX1	complexin 1	ENSG00000168993	0.72	-1.02	0.6	-1.71	0.0871827	0.675997
CRLS1	cardiolipin synthase 1	ENSG00000088766	1.67	0.69	0.41	1.71	0.087489	0.675997
DNAH1	dynein axonemal heavy chain 1	ENSG00000114841	2.47	-0.49	0.29	-1.71	0.087521	0.675997
DVL3	dishevelled segment polarity protein 3	ENSG00000161202	7.46	-0.25	0.15	-1.71	0.0876061	0.675997
EXOC8	exocyst complex component 8	ENSG00000116903	2.8	-0.56	0.33	-1.7	0.0882026	0.675997
GABRE	gamma-aminobutyric acid type A receptor subunit epsilon	ENSG00000102287	6.14	-0.88	0.51	-1.71	0.0881666	0.675997
GMPR	guanosine monophosphate reductase	ENSG00000137198	4.89	-0.33	0.19	-1.71	0.0875521	0.675997
ITPKC	inositol-trisphosphate 3-kinase C	ENSG00000086544	3.9	-0.41	0.24	-1.71	0.087712	0.675997
NFKB2	nuclear factor kappa B subunit 2	ENSG00000077150	4.65	-0.33	0.19	-1.71	0.0877842	0.675997
PTGES3	prostaglandin E synthase 3	ENSG00000110958	7.4	0.21	0.12	1.71	0.0874583	0.675997
PTK2B	protein tyrosine kinase 2 beta	ENSG00000120899	5.32	-0.35	0.2	-1.71	0.0878965	0.675997
RAB22A	RAB22A, member RAS oncogene family	ENSG00000124209	5.24	0.26	0.15	1.71	0.0876189	0.675997
RNGTT	RNA guanylyltransferase and 5'-phosphatase	ENSG00000111880	3.87	0.33	0.19	1.7	0.0882333	0.675997
SEC62	SEC62 homolog, preprotein translocation factor	ENSG00000008952	6.66	0.22	0.13	1.71	0.0880801	0.675997
TAF4	TATA-box binding protein associated factor 4	ENSG00000130699	3.93	-0.33	0.19	-1.71	0.0872957	0.675997
UBE2S	ubiquitin conjugating enzyme E2 S	ENSG00000108106	4.8	0.31	0.18	1.71	0.0881762	0.675997
YWHAG	tyrosine 3-monooxygenase/tryptophan 5-monooxygenase activation protein gamma	ENSG00000170027	7.05	0.26	0.15	1.71	0.0880402	0.675997
ZNF141	zinc finger protein 141	ENSG00000131127	3.26	-0.44	0.26	-1.71	0.0878328	0.675997
ZNF141	zinc finger protein 519 pseudogene 4	ENSG00000131127	3.26	-0.44	0.26	-1.71	0.0878328	0.675997
ZNF862	zinc finger protein 862	ENSG00000106479	4.24	-0.37	0.22	-1.71	0.0874218	0.675997
MAPK4	mitogen-activated protein kinase 4	ENSG00000141639	5.43	-0.38	0.22	-1.7	0.0885297	0.677072
TTC27	tetratricopeptide repeat domain 27	ENSG00000018699	3.72	0.42	0.25	1.7	0.0885785	0.677072
RAD18	RAD18 E3 ubiquitin protein ligase	ENSG00000070950	3.4	0.36	0.21	1.7	0.0886467	0.67717
MKS1	MKS transition zone complex subunit 1	ENSG00000011143	3.35	-0.41	0.24	-1.7	0.0887736	0.677293
NOC2L	NOC2 like nucleolar associated transcriptional repressor	ENSG00000188976	5.53	-0.25	0.15	-1.7	0.0887228	0.677293
EGR2	early growth response 2	ENSG00000122877	1.08	-0.89	0.52	-1.7	0.0890507	0.677578
GUCY1A2	guanylate cyclase 1 soluble subunit alpha 2	ENSG00000152402	6.32	0.28	0.16	1.7	0.0889805	0.677578
PDP1	pyruvate dehydrogenase phosphatase catalytic subunit 1	ENSG00000164951	3.74	0.34	0.2	1.7	0.0890339	0.677578
PDP1	phospholipid phosphatase 6	ENSG00000164951	3.74	0.34	0.2	1.7	0.0890339	0.677578
PROSER3	proline and serine rich 3	ENSG00000167595	3.15	-0.43	0.25	-1.7	0.0888994	0.677578
STC1	stanniocalcin 1	ENSG00000159167	0.41	0.91	0.54	1.7	0.089088	0.677578
DNTTIP2	deoxynucleotidyltransferase terminal interacting protein 2	ENSG00000067334	5.04	0.27	0.16	1.7	0.0892271	0.67811
FASTKD3	FAST kinase domains 3	ENSG00000124279	2.12	0.54	0.32	1.7	0.0892688	0.67811
CCDC57	coiled-coil domain containing 57	ENSG00000176155	3.95	-0.43	0.25	-1.7	0.0893259	0.678123
ITGB1BP2	integrin subunit beta 1 binding protein 2	ENSG00000147166	4.76	0.42	0.25	1.7	0.089538	0.679312
ZDHHC20	zinc finger DHHC-type palmitoyltransferase 20	ENSG00000180776	5.48	0.29	0.17	1.7	0.0897194	0.680265
ATG4B	autophagy related 4B cysteine peptidase	ENSG00000168397	5.21	-0.38	0.22	-1.7	0.0898921	0.680374
PHC1	polyhomeotic homolog 1	ENSG00000111752	5.47	-0.32	0.19	-1.7	0.0898292	0.680374
PNPLA7	patatin like phospholipase domain containing 7	ENSG00000130653	2.77	-0.76	0.45	-1.7	0.0899005	0.680374
URGCP	upregulator of cell proliferation	ENSG00000106608	5.14	-0.27	0.16	-1.7	0.089999	0.680697
CCT5	chaperonin containing TCP1 subunit 5	ENSG00000150753	6.82	0.29	0.17	1.69	0.090108	0.681056
HIRIP3	HIRA interacting protein 3	ENSG00000149929	4.3	-0.29	0.17	-1.69	0.0901578	0.681056
CHP1	calcineurin like EF-hand protein 1	ENSG00000187446	5.47	0.26	0.15	1.69	0.0903304	0.681279
CHP1	cysteine and histidine rich domain containing 1	ENSG00000187446	5.47	0.26	0.15	1.69	0.0903304	0.681279
CLCN6	chloride voltage-gated channel 6	ENSG00000011021	4.4	-0.32	0.19	-1.69	0.0904101	0.681279
GSTM4	glutathione S-transferase mu 4	ENSG00000168765	4.15	-0.3	0.18	-1.69	0.0903393	0.681279
TXNL4B	thioredoxin like 4B	ENSG00000140830	3.05	-0.4	0.23	-1.69	0.0903959	0.681279
PAPPA	pappalysin 1	ENSG00000182752	5.74	0.33	0.2	1.69	0.0908262	0.683449
TPST2	tyrosylprotein sulfotransferase 2	ENSG00000128294	4.83	0.33	0.2	1.69	0.0908657	0.683449
POU2F2	POU class 2 homeobox 2	ENSG00000028277	1.39	-0.77	0.46	-1.69	0.091207	0.685594
SEMA3B	semaphorin 3B	ENSG00000012171	4.42	-0.33	0.2	-1.69	0.0914068	0.686252
MTHFR	methylenetetrahydrofolate reductase	ENSG00000177000	4.61	-0.38	0.22	-1.69	0.091634	0.687536
SRCIN1	SRC kinase signaling inhibitor 1	ENSG00000277363	2.56	-0.72	0.43	-1.69	0.0917558	0.688028
AGK	acylglycerol kinase	ENSG00000006530	4.02	0.31	0.18	1.68	0.0921332	0.690011
CNTNAP1	contactin associated protein 1	ENSG00000108797	4.42	-0.28	0.17	-1.68	0.0920857	0.690011
AGAP3	ArfGAP with GTPase domain, ankyrin repeat and PH domain 3	ENSG00000133612	5.59	-0.38	0.23	-1.68	0.0922688	0.69049
PPP1R15A	protein phosphatase 1 regulatory subunit 15A	ENSG00000087074	7.38	-0.38	0.23	-1.68	0.09231	0.69049
PTPRF	protein tyrosine phosphatase receptor type F	ENSG00000142949	6.45	-0.24	0.15	-1.68	0.0923792	0.690585
ANKRD52	ankyrin repeat domain 52	ENSG00000139645	5.45	-0.27	0.16	-1.68	0.0934752	0.69069
ARPC4	ARPC4-TTLL3 readthrough	ENSG00000241553	5.79	0.24	0.14	1.68	0.0929629	0.69069
ARPC4	actin related protein 2/3 complex subunit 4	ENSG00000241553	5.79	0.24	0.14	1.68	0.0929629	0.69069
ATP2C1	ATPase secretory pathway Ca2+ transporting 1	ENSG00000017260	6.1	0.32	0.19	1.68	0.0934526	0.69069
B3GAT3	beta-1,3-glucuronyltransferase 3	ENSG00000149541	3.95	-0.32	0.19	-1.68	0.0930886	0.69069
C1orf174	chromosome 1 open reading frame 174	ENSG00000198912	4.98	-0.35	0.21	-1.68	0.0927136	0.69069
C1orf21	chromosome 1 open reading frame 21	ENSG00000116667	3.92	-0.44	0.26	-1.68	0.0933678	0.69069
CAT	glycine-N-acyltransferase	ENSG00000121691	5.7	-0.25	0.15	-1.68	0.0935791	0.69069
CAT	catalase	ENSG00000121691	5.7	-0.25	0.15	-1.68	0.0935791	0.69069
CAT	carnitine O-acetyltransferase	ENSG00000121691	5.7	-0.25	0.15	-1.68	0.0935791	0.69069
CSRP2	cysteine and glycine rich protein 2	ENSG00000175183	7.89	-0.28	0.17	-1.68	0.0930692	0.69069
DHH	desert hedgehog signaling molecule	ENSG00000139549	2.13	0.89	0.53	1.68	0.0935186	0.69069
F5	coagulation factor V	ENSG00000198734	1.97	0.49	0.29	1.68	0.0925698	0.69069
FAM174B	family with sequence similarity 174 member B	ENSG00000185442	2.2	-0.56	0.33	-1.68	0.093483	0.69069
GPI	glucose-6-phosphate isomerase	ENSG00000105220	7.43	-0.32	0.19	-1.68	0.0929978	0.69069
GPI	glucosamine-6-phosphate deaminase 1	ENSG00000105220	7.43	-0.32	0.19	-1.68	0.0929978	0.69069
LIMCH1	LIM and calponin homology domains 1	ENSG00000064042	7.71	0.29	0.17	1.68	0.0930432	0.69069
MLX	MAX dimerization protein MLX	ENSG00000108788	4.95	-0.25	0.15	-1.68	0.0935402	0.69069
MLX	MLX interacting protein like	ENSG00000108788	4.95	-0.25	0.15	-1.68	0.0935402	0.69069
PPP1R8	protein phosphatase 1 regulatory subunit 8	ENSG00000117751	5.36	0.27	0.16	1.68	0.0934219	0.69069
RSPRY1	ring finger and SPRY domain containing 1	ENSG00000159579	5.45	0.24	0.14	1.68	0.0929359	0.69069
TGFBI	transforming growth factor beta induced	ENSG00000120708	10.01	-0.22	0.13	-1.68	0.0932683	0.69069
TMEM144	transmembrane protein 144	ENSG00000164124	1.89	0.59	0.35	1.68	0.0930704	0.69069
WRAP73	WD repeat containing, antisense to TP73	ENSG00000116213	3.9	-0.36	0.21	-1.68	0.0934657	0.69069
ADI1	acireductone dioxygenase 1	ENSG00000182551	6.56	0.23	0.14	1.68	0.0937592	0.691184
PNISR	PNN interacting serine and arginine rich protein	ENSG00000132424	6.6	-0.37	0.22	-1.68	0.0937075	0.691184
BDNF	brain derived neurotrophic factor	ENSG00000176697	4.63	0.95	0.57	1.67	0.0939795	0.691558
BDNF	BDNF antisense RNA	ENSG00000176697	4.63	0.95	0.57	1.67	0.0939795	0.691558
PRDM1	PR/SET domain 1	ENSG00000057657	0	-0.93	0.55	-1.67	0.0939392	0.691558
PSMD6	proteasome 26S subunit, non-ATPase 6	ENSG00000163636	5.55	0.23	0.14	1.68	0.0939229	0.691558
SEC31A	SEC31 homolog A, COPII coat complex component	ENSG00000138674	8.07	0.23	0.14	1.67	0.0940556	0.691702
DUS1L	dihydrouridine synthase 1 like	ENSG00000169718	5.45	-0.38	0.23	-1.67	0.0941332	0.691856
MINK1	misshapen like kinase 1	ENSG00000141503	6.07	-0.31	0.18	-1.67	0.0943209	0.692404
PGS1	phosphatidylglycerophosphate synthase 1	ENSG00000087157	4.2	-0.31	0.19	-1.67	0.0943057	0.692404
MPP7	chromatin assembly factor 1 subunit B	ENSG00000150054	6.22	0.35	0.21	1.67	0.0943994	0.692564
MPP7	MAGUK p55 scaffold protein 7	ENSG00000150054	6.22	0.35	0.21	1.67	0.0943994	0.692564
ATP11C	ATPase phospholipid transporting 11C	ENSG00000101974	4.02	0.3	0.18	1.67	0.0948247	0.693081
ENO2	enolase 2	ENSG00000111674	6.94	-0.43	0.26	-1.67	0.0950912	0.693081
FBXL15	F-box and leucine rich repeat protein 15	ENSG00000107872	3.59	-0.34	0.2	-1.67	0.0949585	0.693081
GLG1	golgi glycoprotein 1	ENSG00000090863	7.91	0.27	0.16	1.67	0.0948388	0.693081
IDH1	isocitrate dehydrogenase (NADP(+)) 1	ENSG00000138413	5.3	0.37	0.22	1.67	0.0950909	0.693081
LEPROTL1	leptin receptor overlapping transcript like 1	ENSG00000104660	5.6	0.25	0.15	1.67	0.0948956	0.693081
MDFI	MyoD family inhibitor	ENSG00000112559	2.1	-0.74	0.44	-1.67	0.0948765	0.693081
SMTN	smoothelin	ENSG00000183963	10	-0.39	0.23	-1.67	0.0945904	0.693081
TKFC	triokinase and FMN cyclase	ENSG00000149476	3.52	-0.4	0.24	-1.67	0.0950932	0.693081
TMCC2	transmembrane and coiled-coil domain family 2	ENSG00000133069	3.07	-0.56	0.34	-1.67	0.0948378	0.693081
TMEM123	transmembrane protein 123	ENSG00000152558	7.39	0.21	0.13	1.67	0.0950618	0.693081
TMEM123	nucleophosmin/nucleoplasmin 3	ENSG00000152558	7.39	0.21	0.13	1.67	0.0950618	0.693081
CMTM6	CKLF like MARVEL transmembrane domain containing 6	ENSG00000091317	6.05	0.25	0.15	1.67	0.0952262	0.693224
FIBIN	fin bud initiation factor homolog	ENSG00000176971	5.24	-0.35	0.21	-1.67	0.0952166	0.693224
FERMT2	FERM domain containing kindlin 2	ENSG00000073712	9.11	0.28	0.17	1.67	0.0954619	0.693717
MDN1	midasin AAA ATPase 1	ENSG00000112159	4.72	-0.26	0.16	-1.67	0.0954641	0.693717
RDH14	retinol dehydrogenase 14	ENSG00000240857	3.54	0.4	0.24	1.67	0.0953711	0.693717
DHFR	dihydrofolate reductase	ENSG00000228716	4.28	0.34	0.2	1.67	0.0956525	0.694673
PLEKHM3	pleckstrin homology domain containing M3	ENSG00000178385	4.08	-0.33	0.2	-1.67	0.0957422	0.694912
PTPN11	protein tyrosine phosphatase non-receptor type 11	ENSG00000179295	7.21	0.28	0.17	1.66	0.0959141	0.695747
ACSF2	acyl-CoA synthetase family member 2	ENSG00000167107	3.42	-0.45	0.27	-1.66	0.0963516	0.697029
ADAM28	ADAM metallopeptidase domain 28	ENSG00000042980	1.12	-0.67	0.41	-1.66	0.0972332	0.697029
CCDC91	coiled-coil domain containing 91	ENSG00000123106	4.05	0.33	0.2	1.66	0.0964465	0.697029
CHTOP	chromatin target of PRMT1	ENSG00000160679	6.07	-0.21	0.13	-1.66	0.096263	0.697029
DAP	aspartyl aminopeptidase	ENSG00000112977	7.6	0.21	0.13	1.66	0.0973309	0.697029
DAP	islet amyloid polypeptide	ENSG00000112977	7.6	0.21	0.13	1.66	0.0973309	0.697029
DAP	death associated protein	ENSG00000112977	7.6	0.21	0.13	1.66	0.0973309	0.697029
DCUN1D5	defective in cullin neddylation 1 domain containing 5	ENSG00000137692	4.02	0.37	0.22	1.66	0.0973212	0.697029
EIF2B5	eukaryotic translation initiation factor 2B subunit epsilon	ENSG00000145191	5.07	-0.26	0.16	-1.66	0.0967692	0.697029
FOSL1	FOS like 1, AP-1 transcription factor subunit	ENSG00000175592	-0.12	1.09	0.66	1.66	0.0975157	0.697029
GMPPA	GDP-mannose pyrophosphorylase A	ENSG00000144591	5.17	-0.28	0.17	-1.66	0.0965458	0.697029
HEATR6	HEAT repeat containing 6	ENSG00000068097	4.41	-0.28	0.17	-1.66	0.0969886	0.697029
MAPKAPK2	MAPK activated protein kinase 2	ENSG00000162889	6.27	0.22	0.13	1.66	0.0969488	0.697029
PCDHB6	protocadherin beta 6	ENSG00000113211	0.29	0.92	0.55	1.66	0.0964059	0.697029
PIK3R5	phosphoinositide-3-kinase regulatory subunit 5	ENSG00000141506	0.68	-0.79	0.48	-1.66	0.097505	0.697029
RBM25	RNA binding motif protein 25	ENSG00000119707	6.22	-0.31	0.19	-1.66	0.0964372	0.697029
SLC43A1	solute carrier family 43 member 1	ENSG00000149150	3.58	-0.39	0.24	-1.66	0.097506	0.697029
SRSF11	serine and arginine rich splicing factor 11	ENSG00000116754	6.59	-0.34	0.21	-1.66	0.0973793	0.697029
STRADB	STE20 related adaptor beta	ENSG00000082146	2.86	-0.54	0.33	-1.66	0.0967888	0.697029
TMSB15A	thymosin beta 15B	ENSG00000158164	1.17	0.77	0.47	1.66	0.0971752	0.697029
TMSB15A	thymosin beta 15A	ENSG00000158164	1.17	0.77	0.47	1.66	0.0971752	0.697029
TRAP1	transforming growth factor beta receptor associated protein 1	ENSG00000126602	5.59	-0.33	0.2	-1.66	0.0963127	0.697029
TRAP1	heat shock protein 90 beta family member 2, pseudogene	ENSG00000126602	5.59	-0.33	0.2	-1.66	0.0963127	0.697029
TRAP1	TNF receptor associated protein 1	ENSG00000126602	5.59	-0.33	0.2	-1.66	0.0963127	0.697029
ZNF90	zinc finger protein 90	ENSG00000213988	0.6	-0.83	0.5	-1.66	0.0973867	0.697029
ZSWIM8	zinc finger SWIM-type containing 8	ENSG00000214655	6.42	-0.23	0.14	-1.66	0.0971536	0.697029
DNAJC17	DnaJ heat shock protein family (Hsp40) member C17	ENSG00000104129	3.25	-0.4	0.24	-1.66	0.0976184	0.697356
KDELR3	KDEL endoplasmic reticulum protein retention receptor 3	ENSG00000100196	4.98	0.31	0.19	1.66	0.0977989	0.698237
TFRC	transferrin receptor	ENSG00000072274	5.71	0.46	0.28	1.65	0.0979896	0.699191
AFF4	ALF transcription elongation factor 4	ENSG00000072364	6.56	0.24	0.14	1.65	0.0981203	0.699715
PROC	protein C, inactivator of coagulation factors Va and VIIIa	ENSG00000115718	4.73	-0.43	0.26	-1.65	0.0982597	0.699893
RNF207	ring finger protein 207	ENSG00000158286	1.06	-0.72	0.44	-1.65	0.0982176	0.699893
TMEM150C	transmembrane protein 150C	ENSG00000249242	1.11	0.75	0.45	1.65	0.0983457	0.700098
STOX1	storkhead box 1	ENSG00000165730	-0.42	-1.26	0.76	-1.65	0.0984666	0.700551
NBPF14	NBPF member 14	ENSG00000270629	3.95	0.3	0.18	1.65	0.0985258	0.700565
GINS2	GINS complex subunit 2	ENSG00000131153	0.67	1.03	0.62	1.65	0.0987594	0.701817
DONSON	DNA replication fork stabilization factor DONSON	ENSG00000159147	3.46	-0.48	0.29	-1.65	0.0989912	0.70224
VLDLR	very low density lipoprotein receptor	ENSG00000147852	6.67	-0.25	0.15	-1.65	0.098964	0.70224
VPS53	VPS53 subunit of GARP complex	ENSG00000141252	4.48	-0.29	0.17	-1.65	0.0989411	0.70224
DPYSL5	dihydropyrimidinase like 5	ENSG00000157851	-1.52	1.56	0.95	1.65	0.0990704	0.702395
FBLN1	fibulin 1	ENSG00000077942	7.43	0.28	0.17	1.65	0.0991559	0.702594
AFTPH	aftiphilin	ENSG00000119844	4.89	0.26	0.16	1.65	0.0993406	0.702778
ASB2	ankyrin repeat and SOCS box containing 2	ENSG00000100628	5.24	0.29	0.18	1.65	0.099269	0.702778
TDRD7	tudor domain containing 7	ENSG00000196116	3.85	-0.31	0.19	-1.65	0.0993543	0.702778
IL17RC	interleukin 17 receptor C	ENSG00000163702	2.33	-0.51	0.31	-1.65	0.0994347	0.70294
FMO5	flavin containing dimethylaniline monoxygenase 5	ENSG00000131781	1.22	0.7	0.43	1.64	0.100032	0.704312
HSPA4L	heat shock protein family A (Hsp70) member 4 like	ENSG00000164070	0.97	1.12	0.68	1.64	0.0999961	0.704312
NPIPB3	nuclear pore complex interacting protein family member B3	ENSG00000169246	1.66	-0.72	0.44	-1.65	0.0998539	0.704312
SPRED1	sprouty related EVH1 domain containing 1	ENSG00000166068	5.75	0.31	0.19	1.65	0.0998078	0.704312
ZBTB12	zinc finger and BTB domain containing 12	ENSG00000204366	2.02	0.52	0.32	1.65	0.0999439	0.704312
ZNF589	zinc finger protein 589	ENSG00000164048	3.23	-0.43	0.26	-1.65	0.099948	0.704312
ABCC5	ATP binding cassette subfamily C member 5	ENSG00000114770	4.6	-0.32	0.19	-1.64	0.101642	0.704507
AK2	adenylate kinase 2	ENSG00000004455	6.06	-0.21	0.13	-1.63	0.102871	0.704507
ARID3A	AT-rich interaction domain 3A	ENSG00000116017	2.15	-0.55	0.34	-1.63	0.102294	0.704507
ARL17B	ADP ribosylation factor like GTPase 17B	ENSG00000228696	0.35	-0.87	0.53	-1.64	0.100281	0.704507
ARL6IP1	ADP ribosylation factor like GTPase 6 interacting protein 1	ENSG00000170540	5.02	0.33	0.2	1.64	0.101198	0.704507
ARNT2	aryl hydrocarbon receptor nuclear translocator 2	ENSG00000172379	1.9	0.55	0.33	1.64	0.10067	0.704507
B3GALT4	beta-1,3-galactosyltransferase 4	ENSG00000235863	3.04	0.38	0.23	1.64	0.10061	0.704507
BID	BH3 interacting domain death agonist	ENSG00000015475	2.05	0.56	0.34	1.63	0.102504	0.704507
CHRM3	cholinergic receptor muscarinic 3	ENSG00000133019	1.41	0.87	0.54	1.63	0.102638	0.704507
CKB	choline kinase beta	ENSG00000166165	8.83	-0.33	0.2	-1.63	0.102892	0.704507
CKB	creatine kinase B	ENSG00000166165	8.83	-0.33	0.2	-1.63	0.102892	0.704507
CLASRP	CLK4 associating serine/arginine rich protein	ENSG00000104859	5.1	-0.4	0.25	-1.63	0.10214	0.704507
CLDN15	claudin 15	ENSG00000106404	2.39	-0.53	0.32	-1.64	0.101395	0.704507
CMPK1	cytidine/uridine monophosphate kinase 1	ENSG00000162368	7.5	0.22	0.13	1.64	0.101698	0.704507
COPS7B	COP9 signalosome subunit 7B	ENSG00000144524	4.96	-0.25	0.15	-1.63	0.10243	0.704507
COPS7B	RNA, U6 small nuclear 840, pseudogene	ENSG00000144524	4.96	-0.25	0.15	-1.63	0.10243	0.704507
CX3CL1	C-X3-C motif chemokine ligand 1	ENSG00000006210	3.29	-0.47	0.29	-1.64	0.10143	0.704507
CYTIP	cytohesin 1 interacting protein	ENSG00000115165	0.73	-0.78	0.48	-1.64	0.10153	0.704507
DTX4	deltex E3 ubiquitin ligase 4	ENSG00000110042	3.08	-0.47	0.29	-1.63	0.103076	0.704507
FRS3	fibroblast growth factor receptor substrate 3	ENSG00000137218	2.93	-0.55	0.34	-1.64	0.101759	0.704507
FUOM	fucose mutarotase	ENSG00000148803	1.66	-0.63	0.39	-1.63	0.103154	0.704507
GGT7	gamma-glutamyltransferase 7	ENSG00000131067	4.98	-0.42	0.26	-1.63	0.10253	0.704507
GNL2	G protein nucleolar 2	ENSG00000134697	5.22	0.26	0.16	1.64	0.100613	0.704507
HAUS2	HAUS augmin like complex subunit 2	ENSG00000137814	3.93	0.35	0.22	1.63	0.103182	0.704507
HIBADH	3-hydroxyisobutyrate dehydrogenase	ENSG00000106049	5.12	0.25	0.15	1.63	0.103228	0.704507
HOXD10	homeobox D10	ENSG00000128710	4.3	-0.5	0.3	-1.64	0.100976	0.704507
KAT2A	lysine acetyltransferase 2A	ENSG00000108773	5.11	-0.5	0.31	-1.63	0.102065	0.704507
METTL9	methyltransferase like 9	ENSG00000197006	6.24	0.23	0.14	1.64	0.101465	0.704507
MYH11	myosin heavy chain 11	ENSG00000133392	13.02	-0.26	0.16	-1.64	0.101045	0.704507
MYO18A	myosin XVIIIA	ENSG00000196535	4.76	-0.44	0.27	-1.63	0.102345	0.704507
NAA20	N-alpha-acetyltransferase 20, NatB catalytic subunit	ENSG00000173418	4.85	0.26	0.16	1.64	0.101138	0.704507
NDUFB8	NADH:ubiquinone oxidoreductase subunit B8	ENSG00000166136	2.85	-0.5	0.31	-1.63	0.103073	0.704507
NPC1L1	NPC1 like intracellular cholesterol transporter 1	ENSG00000015520	0.68	-1.06	0.65	-1.63	0.10246	0.704507
NR2F2	nuclear receptor subfamily 2 group F member 2	ENSG00000185551	6.95	-0.25	0.15	-1.64	0.101111	0.704507
NRBP2	nuclear receptor binding protein 2	ENSG00000185189	5.71	-0.5	0.31	-1.63	0.102597	0.704507
PHC3	polyhomeotic homolog 3	ENSG00000173889	5.49	-0.25	0.16	-1.64	0.10075	0.704507
PHF6	PHD finger protein 6	ENSG00000156531	3.72	0.34	0.21	1.64	0.100559	0.704507
PICALM	phosphatidylinositol binding clathrin assembly protein	ENSG00000073921	8.29	0.31	0.19	1.64	0.101741	0.704507
PRRT2	proline rich transmembrane protein 2	ENSG00000167371	4.47	-0.94	0.58	-1.63	0.10273	0.704507
PUS3	pseudouridine synthase 3	ENSG00000110060	2.76	0.45	0.28	1.64	0.101974	0.704507
RNASET2	ribonuclease T2	ENSG00000026297	3.7	-0.44	0.27	-1.64	0.100368	0.704507
RNLS	renalase, FAD dependent amine oxidase	ENSG00000184719	1.15	0.67	0.41	1.64	0.10061	0.704507
SDC1	syndecan 1	ENSG00000115884	1.16	0.78	0.48	1.63	0.10305	0.704507
SERPING1	serpin family G member 1	ENSG00000149131	7.72	-0.28	0.17	-1.64	0.100511	0.704507
SGCG	sarcoglycan gamma	ENSG00000102683	0.47	-0.94	0.57	-1.63	0.102626	0.704507
SHROOM3	shroom family member 3	ENSG00000138771	7.06	0.37	0.23	1.63	0.102261	0.704507
SLC9A3R1	SLC9A3 regulator 1	ENSG00000109062	2.83	-0.44	0.27	-1.64	0.100651	0.704507
TBX3	T-box transcription factor 3	ENSG00000135111	0.67	0.85	0.52	1.64	0.101655	0.704507
TCF21	transcription factor 21	ENSG00000118526	2.51	0.49	0.3	1.63	0.102933	0.704507
TCF4	transcription factor 4	ENSG00000196628	5.58	0.35	0.21	1.64	0.100961	0.704507
TCF4	transcription factor 7 like 2	ENSG00000196628	5.58	0.35	0.21	1.64	0.100961	0.704507
THAP12	THAP domain containing 12	ENSG00000137492	5.81	0.24	0.14	1.64	0.1008	0.704507
VPS26A	VPS26 retromer complex component A	ENSG00000122958	5.24	0.26	0.16	1.63	0.103073	0.704507
WDR45	WD repeat domain 45	ENSG00000196998	3.65	-0.37	0.23	-1.63	0.102821	0.704507
YWHAQ	tyrosine 3-monooxygenase/tryptophan 5-monooxygenase activation protein theta	ENSG00000134308	7.9	0.2	0.12	1.64	0.10079	0.704507
ZNF142	zinc finger protein 142	ENSG00000115568	4.85	-0.27	0.17	-1.63	0.1029	0.704507
ZNF425	zinc finger protein 425	ENSG00000204947	1.45	-0.61	0.37	-1.64	0.101787	0.704507
RARG	retinoic acid receptor gamma	ENSG00000172819	4.42	-0.38	0.23	-1.63	0.103337	0.704861
AGPAT5	1-acylglycerol-3-phosphate O-acyltransferase 5	ENSG00000155189	3.24	0.38	0.23	1.63	0.103587	0.705613
FOXC2	forkhead box C2	ENSG00000176692	5.37	0.29	0.18	1.63	0.103518	0.705613
ZNF148	zinc finger protein 148	ENSG00000163848	4.76	0.26	0.16	1.63	0.103621	0.705613
AHCYL1	adenosylhomocysteinase like 1	ENSG00000168710	7.68	-0.34	0.21	-1.62	0.104375	0.706234
AKAP11	A-kinase anchoring protein 11	ENSG00000023516	6.46	0.26	0.16	1.62	0.10518	0.706234
CDT1	chromatin licensing and DNA replication factor 1	ENSG00000167513	0.56	0.86	0.53	1.63	0.10412	0.706234
CLK3	CDC like kinase 3	ENSG00000179335	5.55	-0.3	0.18	-1.63	0.103933	0.706234
CTIF	cap binding complex dependent translation initiation factor	ENSG00000134030	7.31	-0.28	0.17	-1.62	0.104666	0.706234
DDX17	DEAD-box helicase 17	ENSG00000100201	9.19	-0.35	0.22	-1.62	0.104747	0.706234
DDX18	DEAD-box helicase 18	ENSG00000088205	5.84	0.28	0.17	1.62	0.10446	0.706234
DZIP1L	DAZ interacting zinc finger protein 1 like	ENSG00000158163	4.17	-0.31	0.19	-1.63	0.104032	0.706234
FNDC1	fibronectin type III domain containing 1	ENSG00000164694	5.61	0.95	0.59	1.62	0.105213	0.706234
GRIK4	glutamate ionotropic receptor kainate type subunit 4	ENSG00000149403	1.35	-0.78	0.48	-1.62	0.104815	0.706234
HOGA1	4-hydroxy-2-oxoglutarate aldolase 1	ENSG00000241935	0.73	-0.81	0.5	-1.62	0.105144	0.706234
KIAA0513	KIAA0513	ENSG00000135709	2.82	0.42	0.26	1.62	0.10429	0.706234
LMF2	lipase maturation factor 2	ENSG00000100258	5.61	-0.25	0.16	-1.63	0.103784	0.706234
MKI67	marker of proliferation Ki-67	ENSG00000148773	2.7	0.61	0.37	1.62	0.104766	0.706234
MTDH	metadherin	ENSG00000147649	6.97	0.23	0.14	1.62	0.105165	0.706234
MTMR2	myotubularin related protein 2	ENSG00000087053	5.64	0.23	0.14	1.62	0.104189	0.706234
NET1	tetraspanin 1	ENSG00000173848	4.41	0.35	0.21	1.62	0.104283	0.706234
NET1	neuroepithelial cell transforming 1	ENSG00000173848	4.41	0.35	0.21	1.62	0.104283	0.706234
NET1	netrin 1	ENSG00000173848	4.41	0.35	0.21	1.62	0.104283	0.706234
NET1	solute carrier family 6 member 2	ENSG00000173848	4.41	0.35	0.21	1.62	0.104283	0.706234
NET1	solute carrier family 6 member 5	ENSG00000173848	4.41	0.35	0.21	1.62	0.104283	0.706234
NET1	pre-mRNA processing factor 38B	ENSG00000173848	4.41	0.35	0.21	1.62	0.104283	0.706234
PID1	phosphotyrosine interaction domain containing 1	ENSG00000153823	2.35	0.67	0.41	1.63	0.104156	0.706234
PIM3	Pim-3 proto-oncogene, serine/threonine kinase	ENSG00000198355	4.01	-0.33	0.21	-1.62	0.105083	0.706234
PLEKHA4	pleckstrin homology domain containing A4	ENSG00000105559	2.78	-0.47	0.29	-1.62	0.104649	0.706234
SLC30A7	solute carrier family 30 member 7	ENSG00000162695	3.88	0.32	0.2	1.62	0.105124	0.706234
TPMT	thiopurine S-methyltransferase	ENSG00000137364	2.92	0.45	0.27	1.62	0.104351	0.706234
TTC31	tetratricopeptide repeat domain 31	ENSG00000115282	4.26	-0.32	0.2	-1.62	0.104733	0.706234
VSTM4	V-set and transmembrane domain containing 4	ENSG00000165633	4.97	-0.27	0.16	-1.62	0.104543	0.706234
ZNF827	zinc finger protein 827	ENSG00000151612	4.7	-0.26	0.16	-1.62	0.105112	0.706234
MFAP2	microfibril associated protein 2	ENSG00000117122	6.28	0.27	0.16	1.62	0.105378	0.706566
NEU1	neuraminidase 1	ENSG00000204386	4.91	0.25	0.15	1.62	0.105332	0.706566
NEU1	EGF like domain multiple 7	ENSG00000204386	4.91	0.25	0.15	1.62	0.105332	0.706566
FANCI	FA complementation group I	ENSG00000140525	2.38	0.56	0.35	1.62	0.105752	0.706892
NBN	artemin	ENSG00000104320	5.84	0.34	0.21	1.62	0.105621	0.706892
NBN	nibrin	ENSG00000104320	5.84	0.34	0.21	1.62	0.105621	0.706892
NFKBIA	NFKB inhibitor alpha	ENSG00000100906	6.26	-0.34	0.21	-1.62	0.105832	0.706892
PXK	PX domain containing serine/threonine kinase like	ENSG00000168297	4.91	-0.27	0.17	-1.62	0.10571	0.706892
RAB3GAP1	RAB3 GTPase activating protein catalytic subunit 1	ENSG00000115839	6.35	0.25	0.15	1.62	0.105807	0.706892
TBX2	T-box transcription factor 2	ENSG00000121068	6.42	-0.3	0.19	-1.62	0.105779	0.706892
ARAP3	ArfGAP with RhoGAP domain, ankyrin repeat and PH domain 3	ENSG00000120318	5.07	-0.35	0.22	-1.62	0.106073	0.707373
PRELID3A	PRELI domain containing 3A	ENSG00000141391	1.95	-0.61	0.38	-1.62	0.106077	0.707373
PYGO2	pygopus family PHD finger 2	ENSG00000163348	5.19	-0.28	0.17	-1.62	0.106021	0.707373
DYNC1LI1	dynein cytoplasmic 1 light intermediate chain 1	ENSG00000144635	5.12	0.3	0.19	1.62	0.106237	0.7078
LSAMP	limbic system associated membrane protein	ENSG00000185565	3.21	0.43	0.27	1.61	0.106315	0.7078
NATD1	N-acetyltransferase domain containing 1	ENSG00000274180	6.13	-0.32	0.2	-1.61	0.106312	0.7078
LRBA	LPS responsive beige-like anchor protein	ENSG00000198589	4.19	0.39	0.24	1.61	0.1065	0.70826
YIPF6	Yip1 domain family member 6	ENSG00000181704	5.62	0.24	0.15	1.61	0.106468	0.70826
IL17RE	interleukin 17 receptor E	ENSG00000163701	3.56	-0.41	0.25	-1.61	0.106668	0.708277
MIIP	migration and invasion inhibitory protein	ENSG00000116691	4.26	-0.34	0.21	-1.61	0.106576	0.708277
CCS	copper chaperone for superoxide dismutase	ENSG00000173992	4.93	-0.36	0.23	-1.61	0.107795	0.708557
CENPN	centromere protein N	ENSG00000166451	2.71	0.58	0.36	1.61	0.108024	0.708557
DCK	deoxycytidine kinase	ENSG00000156136	3.55	0.35	0.22	1.61	0.107402	0.708557
FHL5	four and a half LIM domains 5	ENSG00000112214	5.7	0.43	0.27	1.61	0.107183	0.708557
FHL5	syntaxin binding protein 2	ENSG00000112214	5.7	0.43	0.27	1.61	0.107183	0.708557
FKBP7	FKBP prolyl isomerase 7	ENSG00000079150	5.19	0.24	0.15	1.61	0.10788	0.708557
GLUD1	glutamate dehydrogenase 1	ENSG00000148672	6.76	0.23	0.14	1.61	0.108051	0.708557
GNB4	G protein subunit beta 4	ENSG00000114450	6.71	0.22	0.14	1.61	0.107696	0.708557
KREMEN1	kringle containing transmembrane protein 1	ENSG00000183762	2.23	-0.6	0.37	-1.61	0.107122	0.708557
NFATC2	nuclear factor of activated T cells 2	ENSG00000101096	2.84	0.49	0.3	1.61	0.107206	0.708557
OSGIN2	oxidative stress induced growth inhibitor family member 2	ENSG00000164823	5.24	0.26	0.16	1.61	0.107854	0.708557
PDE1B	phosphodiesterase 1B	ENSG00000123360	4.33	-0.34	0.21	-1.61	0.107022	0.708557
PEA15	proliferation and apoptosis adaptor protein 15	ENSG00000162734	9.04	0.21	0.13	1.61	0.107968	0.708557
PRKG1	protein kinase cGMP-dependent 1	ENSG00000185532	6.7	0.22	0.14	1.61	0.106865	0.708557
RANBP10	RAN binding protein 10	ENSG00000141084	4.56	-0.32	0.2	-1.61	0.108137	0.708557
RGS3	regulator of G protein signaling 3	ENSG00000138835	4.97	-0.3	0.19	-1.61	0.107536	0.708557
RHOBTB1	Rho related BTB domain containing 1	ENSG00000072422	4.24	0.37	0.23	1.61	0.10803	0.708557
RXRB	retinoid X receptor beta	ENSG00000204231	6	-0.27	0.17	-1.61	0.107867	0.708557
SLC3A2	solute carrier family 3 member 2	ENSG00000168003	6.14	0.23	0.14	1.61	0.107126	0.708557
SOCS5	suppressor of cytokine signaling 5	ENSG00000171150	4.75	0.29	0.18	1.61	0.107332	0.708557
SOCS6	suppressor of cytokine signaling 6	ENSG00000170677	4.17	0.3	0.19	1.61	0.107671	0.708557
SPIN4	spindlin family member 4	ENSG00000186767	2.55	0.52	0.33	1.61	0.108166	0.708557
TUT1	terminal uridylyl transferase 1, U6 snRNA-specific	ENSG00000149016	2.3	-0.51	0.31	-1.61	0.10733	0.708557
USP12	USP12 pseudogene 1	ENSG00000152484	6.14	0.22	0.14	1.61	0.10767	0.708557
USP12	ubiquitin specific peptidase 12	ENSG00000152484	6.14	0.22	0.14	1.61	0.10767	0.708557
WWTR1	WW domain containing transcription regulator 1	ENSG00000018408	8.38	0.21	0.13	1.61	0.108074	0.708557
RPUSD3	RNA pseudouridine synthase D3	ENSG00000156990	3.95	-0.32	0.2	-1.61	0.108342	0.708944
USP49	ubiquitin specific peptidase 49	ENSG00000164663	1.36	-0.69	0.43	-1.61	0.108306	0.708944
HOXA7	homeobox A7	ENSG00000122592	2.55	-0.44	0.28	-1.6	0.108665	0.710299
MYO15A	myosin XVA	ENSG00000091536	0.94	-0.77	0.48	-1.6	0.108652	0.710299
SPAST	spastin	ENSG00000021574	3.41	0.37	0.23	1.6	0.108725	0.710314
EMX2	empty spiracles homeobox 2	ENSG00000170370	6.86	-0.25	0.16	-1.6	0.108929	0.710553
JAM2	junctional adhesion molecule 2	ENSG00000154721	6.59	-0.31	0.19	-1.6	0.108863	0.710553
TDRP	testis development related protein	ENSG00000180190	2.72	-0.56	0.35	-1.6	0.108936	0.710553
CDK10	cyclin dependent kinase 10	ENSG00000185324	4.79	-0.41	0.26	-1.6	0.109248	0.71107
GRINA	glutamate ionotropic receptor NMDA type subunit associated protein 1	ENSG00000178719	5.92	-0.22	0.13	-1.6	0.10909	0.71107
LIPA	lipase A, lysosomal acid type	ENSG00000107798	4.65	0.36	0.22	1.6	0.109191	0.71107
LIPA	carboxyl ester lipase	ENSG00000107798	4.65	0.36	0.22	1.6	0.109191	0.71107
LIPA	secretoglobin family 1D member 1	ENSG00000107798	4.65	0.36	0.22	1.6	0.109191	0.71107
TMED9	transmembrane p24 trafficking protein 9	ENSG00000184840	6.93	0.21	0.13	1.6	0.109218	0.71107
ATG4D	autophagy related 4D cysteine peptidase	ENSG00000130734	3.9	-0.32	0.2	-1.6	0.109306	0.711072
AATK	apoptosis associated tyrosine kinase	ENSG00000181409	1.14	-0.76	0.48	-1.6	0.110207	0.712022
ATP11B	ATPase phospholipid transporting 11B (putative)	ENSG00000058063	5.91	0.24	0.15	1.6	0.109921	0.712022
CAMK1	calcium/calmodulin dependent protein kinase I	ENSG00000134072	4.63	-0.27	0.17	-1.6	0.109533	0.712022
EGFLAM	EGF like, fibronectin type III and laminin G domains	ENSG00000164318	0.54	-0.99	0.62	-1.6	0.109978	0.712022
GMCL1	germ cell-less 1, spermatogenesis associated	ENSG00000087338	4.74	0.25	0.16	1.6	0.109792	0.712022
MTRNR2L12	MT-RNR2 like 12 (pseudogene)	ENSG00000269028	2.43	-0.58	0.36	-1.6	0.110267	0.712022
NMD3	NMD3 ribosome export adaptor	ENSG00000169251	5.44	0.23	0.15	1.6	0.109928	0.712022
NTRK2	neurotrophic receptor tyrosine kinase 2	ENSG00000148053	5.64	0.47	0.29	1.6	0.109789	0.712022
NUP160	nucleoporin 160	ENSG00000030066	5.54	0.29	0.18	1.6	0.10997	0.712022
SDHAF2	succinate dehydrogenase complex assembly factor 2	ENSG00000167985	1.85	0.66	0.41	1.6	0.10957	0.712022
TMX4	thioredoxin related transmembrane protein 4	ENSG00000125827	5.7	0.25	0.15	1.6	0.109885	0.712022
EXOC5	exocyst complex component 5	ENSG00000070367	5.71	0.23	0.14	1.59	0.110732	0.714266
F2R	coagulation factor II thrombin receptor	ENSG00000181104	5.44	0.47	0.29	1.6	0.110712	0.714266
ZNF276	zinc finger protein 276	ENSG00000158805	4.54	-0.36	0.23	-1.59	0.110913	0.715057
AOAH	acyloxyacyl hydrolase	ENSG00000136250	0.39	-0.87	0.55	-1.59	0.111049	0.715558
ARPP19	cAMP regulated phosphoprotein 19	ENSG00000128989	7.46	0.21	0.13	1.59	0.111143	0.715784
CTC1	CST telomere replication complex component 1	ENSG00000178971	4.35	-0.38	0.24	-1.59	0.111266	0.716203
SIRT3	sirtuin 3	ENSG00000142082	3.44	-0.36	0.22	-1.59	0.111364	0.716457
CILP	cartilage intermediate layer protein	ENSG00000138615	5.03	0.26	0.16	1.59	0.111917	0.716719
ENOSF1	enolase superfamily member 1	ENSG00000132199	3.6	-0.43	0.27	-1.59	0.111799	0.716719
FXYD1	FXYD domain containing ion transport regulator 1	ENSG00000266964	0.82	-0.9	0.57	-1.59	0.111752	0.716719
GPX3	glutathione peroxidase 3	ENSG00000211445	4.21	-0.38	0.24	-1.59	0.111991	0.716719
HPCAL1	hippocalcin like 1	ENSG00000115756	3.55	0.36	0.23	1.59	0.111983	0.716719
LINS1	lines homolog 1	ENSG00000140471	2.76	0.43	0.27	1.59	0.111955	0.716719
MECP2	methyl-CpG binding protein 2	ENSG00000169057	5.97	-0.22	0.14	-1.59	0.11192	0.716719
NRK	Nik related kinase	ENSG00000123572	1.38	0.64	0.4	1.59	0.111628	0.716719
PAQR4	progestin and adipoQ receptor family member 4	ENSG00000162073	2	0.58	0.36	1.59	0.111893	0.716719
TRAF1	TNF receptor associated factor 1	ENSG00000056558	5.05	-0.31	0.19	-1.59	0.111672	0.716719
SCART1	scavenger receptor family member expressed on T cells 1	ENSG00000214279	1.32	-0.75	0.47	-1.59	0.112229	0.717866
RAB17	RAB17, member RAS oncogene family	ENSG00000124839	0.24	-0.88	0.55	-1.59	0.112465	0.718627
SH3TC1	SH3 domain and tetratricopeptide repeats 1	ENSG00000125089	2.56	-0.49	0.31	-1.59	0.11242	0.718627
LPP	LIM domain containing preferred translocation partner in lipoma	ENSG00000145012	10.47	-0.24	0.15	-1.59	0.112732	0.719203
PDE8A	phosphodiesterase 8A	ENSG00000073417	4.4	-0.27	0.17	-1.59	0.112701	0.719203
EFR3A	EFR3 homolog A	ENSG00000132294	5.81	0.28	0.17	1.59	0.112861	0.719503
SLC11A1	solute carrier family 11 member 1	ENSG00000018280	3.38	-0.41	0.26	-1.59	0.112897	0.719503
C14orf180	chromosome 14 open reading frame 180	ENSG00000184601	-0.2	-1	0.63	-1.58	0.113415	0.71967
DDIT4	DNA damage inducible transcript 4	ENSG00000168209	6.19	-0.31	0.19	-1.58	0.113058	0.71967
HSPD1	heat shock protein family D (Hsp60) member 1	ENSG00000144381	7.17	0.25	0.16	1.58	0.113299	0.71967
MSX1	msh homeobox 1	ENSG00000163132	4.52	0.5	0.31	1.58	0.113149	0.71967
OGT	O-linked N-acetylglucosamine (GlcNAc) transferase	ENSG00000147162	6.74	-0.31	0.2	-1.58	0.11324	0.71967
PEX1	zinc finger protein 260	ENSG00000127980	4.06	-0.33	0.21	-1.58	0.113453	0.71967
PEX1	peroxisomal biogenesis factor 1	ENSG00000127980	4.06	-0.33	0.21	-1.58	0.113453	0.71967
PXN	paxillin	ENSG00000089159	6.33	-0.3	0.19	-1.58	0.113247	0.71967
PXN	peroxidasin	ENSG00000089159	6.33	-0.3	0.19	-1.58	0.113247	0.71967
QTRT1	queuine tRNA-ribosyltransferase catalytic subunit 1	ENSG00000213339	4.44	-0.36	0.23	-1.58	0.113451	0.71967
TNPO2	transportin 2	ENSG00000105576	6.24	-0.22	0.14	-1.58	0.113272	0.71967
ACOT7	acyl-CoA thioesterase 7	ENSG00000097021	4.32	0.29	0.18	1.58	0.113525	0.719758
ANXA5	annexin A5	ENSG00000164111	8.49	0.2	0.12	1.58	0.115034	0.719874
CMAS	cytidine monophosphate N-acetylneuraminic acid synthetase	ENSG00000111726	4.41	-0.26	0.17	-1.58	0.115066	0.719874
CREB1	cAMP responsive element binding protein 1	ENSG00000118260	5.26	0.26	0.17	1.58	0.113741	0.719874
CUBN	cubilin	ENSG00000107611	2.25	-0.49	0.31	-1.58	0.114923	0.719874
DNAJC1	DnaJ heat shock protein family (Hsp40) member C1	ENSG00000136770	4.7	0.27	0.17	1.57	0.11533	0.719874
DOK2	docking protein 2	ENSG00000147443	0.03	-1.2	0.76	-1.58	0.114813	0.719874
DUOX2	dual oxidase 2	ENSG00000140279	1.3	-0.77	0.49	-1.57	0.115334	0.719874
EFHC1	EF-hand domain containing 1	ENSG00000096093	3.5	-0.45	0.28	-1.58	0.11441	0.719874
GATAD2A	GATA zinc finger domain containing 2A	ENSG00000167491	5.45	0.26	0.16	1.58	0.115022	0.719874
HSP90B1	heat shock protein 90 beta family member 1	ENSG00000166598	9.59	-0.21	0.13	-1.58	0.114279	0.719874
HSPA12B	heat shock protein family A (Hsp70) member 12B	ENSG00000132622	1.59	0.85	0.54	1.57	0.115427	0.719874
KLHL3	kelch like family member 3	ENSG00000146021	2.13	-0.51	0.33	-1.58	0.115209	0.719874
LAGE3	L antigen family member 3	ENSG00000196976	2.52	0.45	0.29	1.58	0.114746	0.719874
MED28	mediator complex subunit 28	ENSG00000118579	5.39	-0.23	0.15	-1.58	0.114594	0.719874
MIEN1	migration and invasion enhancer 1	ENSG00000141741	4.29	0.29	0.19	1.58	0.113664	0.719874
NCKAP5L	NCK associated protein 5 like	ENSG00000167566	5.26	-0.3	0.19	-1.58	0.114636	0.719874
NRN1	neuritin 1	ENSG00000124785	2.08	0.71	0.45	1.58	0.114658	0.719874
NSUN6	NOP2/Sun RNA methyltransferase 6	ENSG00000241058	2.71	-0.42	0.26	-1.58	0.113621	0.719874
NUDT22	nudix hydrolase 22	ENSG00000149761	3.86	-0.31	0.19	-1.58	0.114739	0.719874
PLEKHF1	pleckstrin homology and FYVE domain containing 1	ENSG00000166289	2.31	-0.49	0.31	-1.58	0.114063	0.719874
PLPP3	phospholipid phosphatase 3	ENSG00000162407	5.75	-0.29	0.18	-1.58	0.114653	0.719874
POMT1	protein O-mannosyltransferase 1	ENSG00000130714	4.51	-0.33	0.21	-1.57	0.115396	0.719874
PPP1R35	protein phosphatase 1 regulatory subunit 35	ENSG00000160813	3.8	-0.35	0.22	-1.58	0.11473	0.719874
PRPS2	phosphoribosyl pyrophosphate synthetase 2	ENSG00000101911	3.35	0.35	0.22	1.58	0.115125	0.719874
SLC1A4	solute carrier family 1 member 4	ENSG00000115902	6.17	0.31	0.2	1.57	0.115272	0.719874
SNTB1	syntrophin beta 1	ENSG00000172164	4.96	-0.41	0.26	-1.58	0.114019	0.719874
TECPR1	tectonin beta-propeller repeat containing 1	ENSG00000205356	4.49	-0.26	0.17	-1.58	0.114485	0.719874
WDFY1	WD repeat and FYVE domain containing 1	ENSG00000085449	5.19	0.28	0.18	1.58	0.115064	0.719874
ZNF44	zinc finger protein 44	ENSG00000197857	3.46	-0.33	0.21	-1.58	0.113788	0.719874
ZNF669	zinc finger protein 669	ENSG00000188295	1.45	0.68	0.43	1.58	0.113972	0.719874
ZXDB	zinc finger X-linked duplicated B	ENSG00000198455	2.92	0.46	0.29	1.58	0.114011	0.719874
ACOT9	acyl-CoA thioesterase 9	ENSG00000123130	6.06	0.29	0.18	1.57	0.115678	0.721069
CDC6	cell division cycle 6	ENSG00000094804	0.96	0.79	0.5	1.57	0.115802	0.721218
GPC6	glypican 6	ENSG00000183098	6.51	0.21	0.13	1.57	0.115819	0.721218
ACACB	acetyl-CoA carboxylase beta	ENSG00000076555	4.01	-0.32	0.2	-1.57	0.116413	0.722032
ARF6	ADP ribosylation factor 6	ENSG00000165527	5.94	0.22	0.14	1.57	0.116836	0.722032
C19orf12	chromosome 19 open reading frame 12	ENSG00000131943	4.43	0.26	0.17	1.57	0.116815	0.722032
DNALI1	dynein axonemal light intermediate chain 1	ENSG00000163879	1.09	-0.88	0.56	-1.57	0.116106	0.722032
FKTN	fukutin	ENSG00000106692	3.8	0.3	0.19	1.57	0.116076	0.722032
FOSL2	FOS like 2, AP-1 transcription factor subunit	ENSG00000075426	8.24	-0.26	0.16	-1.57	0.11674	0.722032
GSKIP	GSK3B interacting protein	ENSG00000100744	3.89	0.33	0.21	1.57	0.116168	0.722032
KIAA0232	KIAA0232	ENSG00000170871	5.57	0.23	0.14	1.57	0.116623	0.722032
[truncated: 10,405 more rows]
