# Supplementary material for: Twisting the theory on the origin of human umbilical cord coiling featuring monozygotic twins
Source: Life Sci Alliance. 2024 Jun 3;7(8):e202302543. doi: 10.26508/lsa.202302543 (PMC11147950; doi:10.26508/lsa.202302543)
Supplement: Supplementary file 17 [file LSA-2023-02543_TableS3.xlsx]

## Sheet: TableS3
ProbeID	Chr	CpG_beg	NearestGene	Estimate	SE	t-statistic	p-value	FDR
cg23549367	chr3	190002687	P3H2	-0.0248	0.000192	-129.26	1.02e-06	0.68
cg03055894	chr4	78558508	ANXA3	-0.0769	0.000726	-105.9	1.86e-06	0.68
cg13710662	chr7	151199402	IQCA1L	-0.0703	0.000961	-73.11	5.64e-06	1
cg05346527	chr17	50465160	ACSF2;CHAD	-0.0424	0.000606	-69.95	6.44e-06	1
cg14287565	chr9	124868409	ARPC5L	0.0573	0.000943	60.76	9.82e-06	1
cg17672209	chr5	134521153	NA	-0.0363	0.000633	-57.36	1.17e-05	1
cg00525772	chr15	45715269	AC068722.1	0.0417	0.000788	52.85	1.49e-05	1
cg25367332	chr11	125265978	AP001007.1;PKNOX2	0.0072	0.000143	50.23	1.74e-05	1
cg26882909	chr17	37791817	NA	-0.016	0.000322	-49.52	1.81e-05	1
cg20712631	chr5	172647061	NEURL1B	-0.0203	0.000424	-47.79	2.02e-05	1
cg12499235	chr11	2271942	ASCL2	-0.0466	0.001027	-45.4	2.35e-05	1
cg11738724	chr8	42267977	AC083973.1	-0.0121	0.000271	-44.81	2.45e-05	1
cg13028930	chr12	13980469	GRIN2B	0.021	0.000483	43.5	2.67e-05	1
cg15254559	chr7	27252525	NA	0.0253	0.000592	42.79	2.81e-05	1
cg09613192	chr2	180523810	NA	0.0273	0.00064	42.58	2.85e-05	1
cg16200207	chr2	50143816	NRXN1	-0.0103	0.000246	-42.02	2.97e-05	1
cg17565051	chr10	131938088	PPP2R2D	0.1144	0.002928	39.08	3.69e-05	1
cg06387822	chr1	32703123	SYNC	0.0059	0.000157	37.67	4.11e-05	1
cg19360886	chr6	21592897	AL512380.2;SOX4	0.0386	0.001029	37.48	4.18e-05	1
cg06189133	chr19	17821185	INSL3	0.0656	0.001766	37.15	4.29e-05	1
cg22144225	chr15	61831448	NA	-0.042	0.001133	-37.09	4.31e-05	1
cg16679302	chr16	85588669	GSE1	0.0728	0.001997	36.46	4.54e-05	1
cg19218697	chr21	42417703	RNU6-1149P;UBASH3A	-0.0462	0.001268	-36.45	4.54e-05	1
cg22797285	chr10	112026953	NA	-0.0212	0.000585	-36.22	4.63e-05	1
cg04812164	chr7	45937744	NA	0.0168	0.000467	36.08	4.68e-05	1
cg15763020	chr2	11697103	LPIN1	0.0283	0.000814	34.77	5.23e-05	1
cg19025685	chr1	54172816	AL357673.1;CYB5RL	0.046	0.00133	34.6	5.31e-05	1
cg17567690	chr15	36701589	CDIN1	-0.0413	0.001237	-33.38	5.91e-05	1
cg05398629	chr4	176237744	ASB5	-0.054	0.001624	-33.27	5.97e-05	1
cg09646934	chr5	535369	NA	-0.0312	0.000938	-33.22	5.99e-05	1
cg03320616	chr7	101469780	COL26A1	-0.0087	0.000262	-33.06	6.08e-05	1
cg15184796	chr6	44223536	SLC29A1	-0.004	0.000122	-32.51	6.4e-05	1
cg02657816	chr9	89625928	NA	-0.033	0.001027	-32.14	6.62e-05	1
cg02758612	chr19	53037932	ZNF702P	0.0033	0.000104	31.7	6.9e-05	1
cg23250682	chr16	23678843	PLK1	-0.0021	6.9e-05	-31.26	7.2e-05	1
cg22509343	chr12	110628189	HVCN1;TCTN1	0.0174	0.00056	31.16	7.26e-05	1
cg07708686	chr7	1562581	NA	0.0354	0.001137	31.16	7.26e-05	1
cg04839219	chr2	233775377	MROH2A	-0.01	0.000322	-31.08	7.32e-05	1
cg14324585	chr8	143951882	PLEC	0.0105	0.000347	30.16	8.01e-05	1
cg20304290	chr10	117164189	MIR3663HG	0.018	0.000598	30.11	8.04e-05	1
cg25124492	chr3	193979382	AC024559.1;LINC02026	-0.0078	0.000258	-30.11	8.05e-05	1
cg00765676	chr1	55217699	MIR4422HG	0.0252	0.000838	30.07	8.08e-05	1
cg08363067	chr16	16076227	ABCC1	0.0344	0.001154	29.82	8.29e-05	1
cg15441613	chr9	126221877	NA	-0.0088	0.000296	-29.64	8.43e-05	1
cg26681687	chr4	76953001	SEPTIN11	0.0295	0.000997	29.6	8.47e-05	1
cg23640615	chr1	39568844	PABPC4;PABPC4-AS1;SNORA55	-0.0263	0.000901	-29.19	8.83e-05	1
cg18150011	chr20	61008601	NA	-0.0393	0.001384	-28.41	9.57e-05	1
cg26939495	chr2	201262786	CASP8	0.0381	0.001344	28.38	9.61e-05	1
cg27298008	chr2	127645866	GPR17;LIMS2	0.0424	0.001496	28.32	9.67e-05	1
cg20894465	chr6	30721043	TUBB	-0.0038	0.000137	-28.17	9.82e-05	1
cg11534574	chr22	41343524	ZC3H7B	0.0115	0.00041	28.01	9.99e-05	1
cg19071237	chr11	8681427	RPL27A;TRIM66	-0.1218	0.004355	-27.97	0.000100283	1
cg15734357	chr10	79220435	ZMIZ1	0.0287	0.001033	27.8	0.000102175	1
cg17005864	chr5	167770615	TENM2	-0.0338	0.001229	-27.53	0.000105239	1
cg16852194	chr12	9127848	KRT17P8	-0.0285	0.001037	-27.47	0.000105891	1
cg25060035	chr17	74216338	TTYH2	-0.0131	0.000481	-27.29	0.000107936	1
cg06280644	chr8	65705625	MTFR1	-0.0069	0.000253	-27.25	0.000108433	1
cg02163039	chr11	46122435	AC024475.3;PHF21A	0.0123	0.000452	27.14	0.000109779	1
cg14769991	chr6	112367108	FEM1AP3	0.0656	0.002419	27.13	0.000109863	1
cg06951245	chr2	208407149	PTH2R	0.0154	0.000573	26.9	0.000112797	1
cg06443867	chr4	82357872	HNRNPD	-0.0166	0.000618	-26.87	0.000113113	1
cg14324200	chr1	925936	SAMD11	0.0257	0.000968	26.6	0.00011659	1
cg26340439	chr8	120933060	AC068413.1	0.0349	0.001316	26.55	0.000117233	1
cg03128219	chr10	49158226	TMEM273	-0.0279	0.001054	-26.48	0.000118226	1
cg16273440	chr20	60512693	MIR646HG	-0.0345	0.001306	-26.45	0.000118582	1
cg01830883	chr1	3641377	WRAP73	-0.0647	0.00247	-26.21	0.000121857	1
cg11481793	chr1	33257118	ZNF362	0.0092	0.000351	26.13	0.000122937	1
cg04104541	chr4	68130423	TMPRSS11F	0.0257	0.000987	26.02	0.000124553	1
cg11630504	chr1	48817951	AGBL4	-0.0208	0.000802	-26	0.000124848	1
cg16306706	chr1	42177602	FOXJ3	0.0122	0.00047	25.94	0.000125685	1
cg09220891	chr16	89291332	ANKRD11	0.0479	0.001846	25.93	0.000125846	1
cg03102352	chr1	17083488	PADI2	0.0285	0.0011	25.9	0.000126292	1
cg16930225	chr17	58631922	TEX14;U3	0.0063	0.000244	25.82	0.000127413	1
cg10453275	chr14	70641738	AL357153.1;AL357153.3;TTC9	0.0108	0.000419	25.75	0.000128444	1
cg13479344	chr13	52991846	NA	-0.0552	0.002161	-25.56	0.000131265	1
cg20673321	chr19	47545975	ZNF541	-0.0521	0.002053	-25.37	0.000134237	1
cg20091384	chr19	2700928	AC006538.3;GNG7	-0.0276	0.001091	-25.3	0.000135351	1
cg18995275	chr15	89116407	ABHD2	-0.0377	0.001492	-25.24	0.000136362	1
cg27479021	chr8	119601448	ENPP2	0.0265	0.001054	25.16	0.000137618	1
cg17138415	chr12	106865789	RIC8B	-0.0317	0.001258	-25.16	0.000137652	1
cg02066682	chr9	77019120	FOXB2	0.0101	0.000402	25.07	0.000139203	1
cg27518934	chr6	113893953	NA	0.0295	0.001184	24.93	0.000141468	1
cg24702089	chr20	50070327	NA	0.0225	0.000906	24.81	0.000143531	1
cg18895867	chr10	12782648	CAMK1D	0.0472	0.001907	24.78	0.000144127	1
cg04351714	chr21	32279442	MIS18A;MIS18A-AS1	0.0146	0.000588	24.75	0.000144694	1
cg27319935	chr15	71348521	AC064799.2;THSD4	-0.0087	0.000356	-24.55	0.000148205	1
cg01381001	chr22	25086778	KIAA1671	0.0196	0.000806	24.31	0.000152612	1
cg26689491	chr22	30205843	AC002378.1	-0.0446	0.001848	-24.13	0.000155909	1
cg21332930	chr1	203076841	PPFIA4	-0.0223	0.000932	-23.92	0.000160104	1
cg06876892	chr16	783230	MSLNL	-0.0308	0.001305	-23.61	0.000166398	1
cg22749736	chr11	1285528	TOLLIP	-0.0024	0.000103	-23.56	0.000167587	1
cg04042828	chr4	151407747	FAM160A1;FAM160A1-DT	0.0313	0.001332	23.5	0.000168808	1
cg11147724	chr7	157529422	NA	0.0261	0.001113	23.48	0.00016919	1
cg03342963	chr21	39347685	HMGN1	0.031	0.001329	23.29	0.00017336	1
cg27366766	chr17	58487924	HSF5	0.0519	0.002247	23.1	0.00017772	1
cg11052923	chr2	42129437	NA	0.0111	0.000489	22.82	0.000184413	1
cg18777231	chr20	64038453	C20orf204	0.0164	0.000725	22.68	0.000187625	1
cg10958087	chr5	130975267	NA	-0.0201	0.000889	-22.65	0.000188387	1
cg01971717	chr4	184894153	LINC01093	-0.0242	0.00108	-22.44	0.000193828	1
cg21691204	chr2	69514470	AAK1	0.0248	0.001118	22.17	0.000200811	1
